# Supplementary material for: Employee burnout and positive dimensions of well-being: A latent workplace spirituality profile analysis
Source: PLoS One. 2020 Nov 17;15(11):e0242267. doi: 10.1371/journal.pone.0242267 (PMC7671502; doi:10.1371/journal.pone.0242267)
Supplement: S1 Dataset — (TXT) [file pone.0242267.s001.txt]

id	I1	I2	I3	I4	I5	M1	M2	M3	M4	M5	M6	R1	R2	R3	R4	R5	R6	ES1	ES2	ES3	C1	C2	C3	A1	A2	A3	E1	SM1	SC1	E2	SM2	S1	E3	SM3	E4	S2	E5	SM4	SC2	E6	S3	SM5	SC3	E7	AGE	SEX	EDU	JOB	SEN
30	2	2	4	2	4	4	2	3	4	2	2	2	2	2	4	2	3	1	1	1	1	1	1	1	1	1	4	4	5	5	5	2	5	4	4	2	2	4	5	5	5	5	5	4	33	1	4	2	2
31	4	4	4	4	4	4	4	2	4	4	4	4	4	4	4	4	4	1	1	1	1	1	1	1	1	1	6	5	6	6	5	5	6	5	4	1	1	6	6	6	5	2	6	6	40	1	2	3	1
32	1	1	2	2	1	1	1	2	1	1	1	1	2	1	1	1	1	6	5	5	1	1	1	1	1	1	2	6	4	4	1	1	2	2	1	2	2	3	5	2	2	1	1	1	45	2	4	2	4
45	4	4	4	4	4	4	4	2	4	4	4	4	4	4	4	4	4	1	1	1	1	1	1	1	1	1	6	5	6	6	5	5	6	5	4	1	1	6	6	6	5	2	6	6	31	1	3	2	2
52	3	2	3	3	1	2	3	5	2	4	5	5	3	3	1	5	5	6	4	5	1	1	5	1	1	1	2	3	4	4	3	3	3	2	2	2	2	1	3	1	2	1	1	1	28	2	3	2	1
53	5	4	5	5	3	3	5	5	2	4	5	5	5	4	4	4	4	1	1	1	1	1	1	1	1	1	4	5	5	5	5	6	6	6	3	3	4	1	5	6	4	4	6	4	34	1	4	2	2
54	5	5	4	5	4	4	4	4	3	4	5	5	4	4	2	4	4	2	2	2	2	2	999	1	1	1	3	5	5	5	5	5	6	5	5	3	3	5	4	5	3	4	5	4	28	2	4	2	2
66	5	4	4	4	4	5	5	5	5	5	5	4	5	4	5	4	5	5	1	1	1	1	1	1	1	1	6	6	4	4	2	2	6	1	999	1	3	6	6	6	6	5	5	5	29	2	4	2	1
73	3	4	4	3	4	4	2	3	4	4	2	2	2	3	4	3	4	2	1	1	1	1	1	1	1	1	5	5	5	5	5	3	5	5	5	2	3	5	5	5	3	4	5	5	44	1	3	1	3
77	2	2	3	2	2	2	2	4	2	2	2	3	3	2	4	3	3	3	3	1	1	1	1	1	1	1	4	3	4	3	3	3	4	3	3	3	3	3	3	4	3	3	4	4	34	1	3	2	3
89	3	3	3	2	2	2	2	5	1	1	3	3	2	1	4	3	3	4	2	1	1	1	1	1	1	1	3	3	4	3	3	3	4	2	2	2	2	2	4	4	3	3	4	4	35	2	3	2	2
97	3	3	3	2	2	3	2	4	2	2	1	3	1	3	5	3	3	3	2	2	3	3	3	1	3	3	3	3	3	3	2	3	1	2	1	1	1	2	3	2	3	3	2	2	30	2	3	3	2
1	4	5	5	5	5	3	4	3	3	4	5	5	5	4	1	4	4	1	1	1	1	1	1	1	1	4	6	5	5	5	5	6	6	6	5	1	4	5	4	6	6	3	4	5	34	999	3	2	3
3	5	5	5	5	5	4	5	4	4	3	5	5	5	5	2	5	5	4	2	2	1	1	1	1	1	1	5	3	4	6	6	2	5	6	2	3	5	5	5	5	5	3	4	4	24	1	3	2	1
4	4	4	5	4	5	4	4	3	3	4	4	4	4	4	4	4	4	3	2	3	2	3	4	1	1	1	4	2	5	4	3	2	3	3	1	1	1	4	3	1	2	3	3	2	52	1	3	2	2
5	3	4	3	3	2	2	3	3	2	2	3	3	3	3	4	3	2	4	3	1	1	1	1	1	1	1	3	3	3	3	2	2	4	4	2	2	1	4	3	4	1	3	1	2	44	2	3	2	4
8	3	3	5	5	2	2	3	1	1	4	3	3	2	2	3	3	4	6	3	4	2	2	999	2	1	6	3	3	3	4	2	1	6	6	6	2	6	4	6	6	1	3	3	5	30	2	2	2	1
12	4	4	5	5	5	4	4	5	5	5	4	5	5	5	3	3	4	5	2	2	2	2	2	4	2	2	4	4	4	4	4	4	4	4	4	3	2	4	2	999	3	3	3	3	49	1	3	2	3
13	4	3	5	3	3	4	4	3	2	3	4	4	4	4	4	3	4	2	1	2	2	2	1	1	1	1	5	2	4	5	4	5	5	3	3	2	2	4	2	2	2	3	3	4	25	1	3	2	1
15	4	4	3	3	4	4	4	3	4	4	4	3	4	4	3	2	4	4	3	4	4	4	5	3	4	2	3	4	4	3	4	5	3	5	4	5	2	5	4	3	4	3	4	5	39	2	3	2	4
16	4	5	4	4	3	3	3	5	999	3	5	4	4	4	3	4	4	6	6	6	3	1	1	1	1	1	1	6	3	1	1	2	1	1	1	1	1	3	3	1	1	3	2	1	45	2	3	2	4
20	4	4	5	4	4	5	4	4	4	4	4	4	4	4	4	4	4	1	1	1	1	1	1	1	1	1	5	5	6	4	4	4	4	4	1	1	1	1	3	4	4	3	6	4	22	2	3	2	1
21	5	5	5	3	3	1	3	1	1	1	1	1	3	3	3	3	3	1	1	1	1	1	1	1	1	1	6	6	3	1	4	1	1	1	1	1	1	1	1	1	1	3	1	1	40	999	4	2	1
22	4	4	5	3	4	4	4	4	4	3	3	3	3	4	4	3	4	4	3	2	2	2	2	1	1	1	6	6	6	6	6	6	5	6	4	6	5	5	4	5	4	3	3	1	36	999	2	2	3
23	1	2	2	1	4	999	1	1	5	5	5	3	1	5	1	1	5	3	1	1	6	1	1	1	1	1	5	5	6	6	6	6	6	5	3	5	3	6	6	6	6	3	6	6	44	2	2	2	1
24	4	4	4	3	4	3	4	3	3	3	4	4	3	4	2	4	4	2	2	2	2	2	2	1	1	1	4	5	5	4	4	5	3	3	3	3	2	5	2	4	3	4	999	2	56	1	3	2	4
27	5	4	4	4	4	3	4	4	3	999	4	3	4	4	3	4	4	999	999	999	999	999	999	999	999	999	999	999	999	999	999	999	999	999	999	999	999	999	999	999	999	999	999	999	28	2	3	2	1
29	4	5	5	4	4	4	5	5	4	4	4	4	4	5	3	3	4	1	1	1	1	1	1	1	1	1	6	5	5	6	6	6	6	6	6	2	4	5	5	4	5	3	4	1	30	2	3	2	1
31	5	5	5	5	4	4	3	4	3	4	5	5	5	3	2	5	4	1	2	2	1	1	1	2	1	1	5	5	5	5	5	1	5	4	3	1	1	2	5	1	1	3	4	5	33	1	2	2	3
32	4	4	4	3	5	4	4	4	4	4	4	4	4	4	999	3	4	1	1	1	1	1	1	1	1	1	5	1	3	5	999	4	6	5	4	4	4	1	4	5	5	3	5	5	47	2	2	2	1
33	3	2	2	4	4	2	2	2	2	4	3	1	4	2	1	1	3	4	5	5	1	1	1	1	1	1	6	2	4	6	6	5	6	5	5	6	5	5	4	4	999	3	4	4	47	999	3	2	2
34	4	4	3	3	4	4	4	5	5	4	4	4	4	3	5	3	5	5	3	3	1	1	1	4	2	2	4	6	3	4	5	4	5	5	4	4	4	4	5	5	5	3	6	5	46	2	2	2	3
35	3	3	4	4	999	2	3	2	2	3	1	999	2	3	999	3	3	2	1	2	1	1	1	1	1	1	4	3	4	999	3	2	4	3	2	2	1	2	4	5	2	3	2	4	52	2	2	2	2
1	4	4	4	4	3	3	4	4	3	5	4	5	5	4	2	4	3	2	1	1	1	1	1	1	1	1	4	2	4	4	5	6	5	5	4	1	1	4	4	5	1	3	3	3	50	1	4	1	3
2	4	5	5	4	5	4	4	4	4	4	4	4	3	3	2	4	4	3	1	1	1	1	1	1	1	1	4	5	4	5	999	3	6	4	3	3	3	5	5	4	3	3	5	5	58	1	4	1	4
3	3	3	3	2	1	2	999	4	2	3	2	3	2	2	3	3	3	1	1	1	1	1	1	1	1	1	2	4	4	6	4	4	6	6	5	6	4	4	4	4	4	3	3	3	999	999	4	2	4
4	4	4	4	4	4	4	4	4	4	4	3	4	4	3	3	3	3	3	3	3	3	2	2	2	2	2	5	4	4	5	3	4	4	3	3	5	4	4	4	5	5	3	3	3	54	1	4	1	4
5	1	1	2	3	3	1	1	1	1	1	1	2	2	1	1	3	1	2	2	2	2	1	1	1	1	1	5	3	4	5	5	5	5	4	4	2	3	4	5	3	2	3	3	2	45	1	3	2	4
6	3	4	3	3	3	3	2	3	3	4	999	2	2	3	3	2	3	3	4	4	3	3	4	3	3	3	2	5	5	3	4	3	2	2	2	2	5	1	4	4	2	3	4	2	43	1	3	2	4
7	999	1	999	2	4	1	2	2	1	2	2	2	3	2	3	2	1	4	3	4	2	3	4	2	2	2	3	4	5	2	2	4	2	2	2	2	2	4	3	3	2	3	2	2	40	1	3	2	4
8	3	3	4	3	4	2	3	3	2	2	3	2	4	3	2	4	4	1	1	1	1	1	1	1	1	1	4	2	5	5	4	4	5	4	3	4	2	2	3	4	4	3	4	4	44	1	3	2	4
9	4	4	4	3	4	2	3	4	2	2	3	3	4	3	2	3	4	2	2	1	1	1	1	2	1	1	6	6	5	6	3	5	4	2	2	3	3	4	5	5	4	3	5	6	43	1	3	2	4
10	3	4	5	4	3	3	4	4	3	2	4	3	4	3	2	3	4	3	2	1	1	5	5	1	1	1	5	3	5	4	4	4	5	4	4	4	4	5	4	5	4	3	4	4	47	2	4	1	4
12	4	4	5	4	3	3	4	3	3	3	3	4	4	3	2	4	4	3	1	2	1	1	1	3	1	1	5	3	4	5	3	5	5	4	4	1	3	4	3	4	4	3	2	4	35	1	4	2	1
13	3	3	4	3	3	3	3	4	3	3	4	4	4	999	3	3	3	5	2	2	1	1	1	1	1	1	5	4	5	5	5	5	6	5	6	4	3	5	6	6	5	3	3	5	49	2	3	1	4
14	3	4	4	3	4	3	4	3	2	2	4	4	4	4	3	2	4	4	1	1	1	1	1	1	1	1	5	5	4	6	4	4	6	3	5	1	2	4	5	6	5	3	5	5	30	2	3	2	1
15	3	4	4	4	2	3	3	2	2	3	3	4	4	4	2	3	3	3	2	2	2	1	1	2	1	1	6	5	4	5	3	3	6	3	5	2	2	3	5	4	5	3	5	5	30	2	4	2	1
16	4	4	3	3	3	3	3	3	3	3	3	4	3	3	3	3	3	6	5	5	2	2	2	3	4	2	4	4	2	4	2	3	4	1	999	4	3	2	1	4	3	3	1	1	45	1	3	2	1
17	3	3	4	3	3	2	3	3	3	2	4	3	3	3	2	3	3	1	1	1	2	4	1	2	1	1	2	3	4	3	3	4	3	3	3	2	3	3	4	3	2	3	3	1	58	1	3	2	4
18	4	4	5	3	3	2	4	4	2	4	4	2	4	3	2	3	4	5	2	2	1	1	1	2	1	1	5	4	5	4	4	3	4	3	4	3	3	5	5	5	2	3	2	4	43	1	3	2	4
20	4	5	5	4	4	4	3	3	3	3	4	3	3	3	2	3	4	5	5	5	2	2	1	2	2	2	1	1	4	2	4	2	3	2	1	1	1	4	2	4	5	3	4	2	32	1	4	2	1
21	4	4	4	4	4	3	4	2	3	4	4	4	3	4	2	4	4	3	1	1	1	1	1	1	1	1	4	4	4	5	5	4	5	5	4	5	2	6	5	5	5	3	4	3	49	2	3	2	4
22	4	4	5	4	4	2	3	4	3	2	4	4	2	3	2	3	4	5	4	4	1	1	1	1	1	1	3	3	6	4	3	3	3	2	2	1	1	3	2	3	2	3	1	3	47	1	4	2	4
23	3	3	4	4	3	3	4	4	3	3	4	3	4	4	3	3	4	1	1	2	1	3	2	2	2	2	3	3	4	5	4	3	5	5	3	3	4	4	4	3	5	3	4	1	999	2	3	2	999
24	4	5	5	4	5	5	4	3	4	4	4	4	4	4	2	4	4	1	1	1	1	1	1	1	2	2	5	2	5	5	2	2	4	3	4	2	2	4	5	5	2	3	3	4	41	1	4	2	999
25	5	5	5	4	5	4	3	4	5	4	5	4	4	4	3	4	4	3	2	1	1	1	1	1	1	1	4	4	6	3	3	3	4	2	1	1	1	3	3	3	2	3	4	2	37	2	999	2	1
27	2	4	2	3	1	4	1	4	4	4	3	4	3	4	2	3	3	4	4	3	2	2	2	2	2	2	2	5	3	6	6	2	5	3	5	1	4	4	2	4	4	3	5	3	24	1	4	2	1
28	2	2	4	2	5	2	2	4	2	2	4	3	3	4	4	4	4	2	1	1	1	1	1	1	1	1	4	5	5	5	5	4	5	5	4	3	4	5	4	4	5	3	5	3	56	1	4	1	2
30	3	4	3	4	3	4	4	3	4	4	4	5	4	3	3	5	5	6	3	6	3	3	3	3	3	3	1	3	6	3	6	3	2	2	1	5	2	3	6	1	1	3	6	1	48	2	4	2	4
31	4	5	4	4	4	4	5	5	3	4	5	5	4	4	4	5	5	3	2	2	2	2	2	1	1	1	2	5	6	4	2	3	3	3	1	3	2	5	6	2	2	3	2	1	39	2	4	3	3
32	3	3	3	3	3	3	3	3	2	3	3	3	3	3	3	3	3	3	3	3	1	3	1	2	1	1	2	2	2	3	2	3	3	2	2	2	1	2	2	3	2	3	1	2	46	1	3	3	4
33	3	3	4	4	4	4	4	4	3	3	3	4	4	4	4	4	4	1	1	1	1	1	1	1	2	1	6	4	3	6	5	6	6	6	5	5	5	6	999	3	4	3	6	4	50	1	3	999	2
34	4	4	4	3	1	4	4	4	4	4	5	4	3	4	2	4	4	5	1	3	3	2	1	1	1	1	4	6	6	4	1	1	6	1	3	1	1	4	999	5	1	3	3	4	31	2	4	2	1
35	2	3	3	4	4	2	2	4	2	2	3	3	3	2	3	2	3	2	2	2	2	2	2	2	2	2	3	4	4	4	4	5	5	3	3	3	3	4	4	4	3	3	3	2	34	1	3	2	4
36	2	3	4	4	4	4	4	4	4	3	3	2	3	3	4	3	2	4	1	2	4	4	4	4	3	3	1	4	5	1	4	4	4	3	1	1	4	4	1	4	4	3	4	1	35	2	3	2	3
37	3	4	4	3	4	3	2	2	4	3	2	2	2	3	2	3	2	3	3	2	2	2	2	3	1	1	2	4	5	4	4	2	5	4	2	1	1	4	3	5	2	3	4	3	33	1	3	2	3
38	4	5	4	3	3	2	3	4	2	3	4	5	4	3	1	2	4	2	1	1	1	1	1	1	1	1	3	3	3	4	3	3	5	4	3	1	1	2	3	3	1	3	2	2	50	1	4	2	4
39	4	4	4	4	3	3	4	3	3	2	3	3	3	4	2	3	3	5	3	3	1	1	1	2	1	1	4	5	5	5	2	4	4	3	3	2	2	5	5	5	999	3	5	5	50	1	4	1	4
40	3	4	5	3	3	2	3	4	2	2	4	4	1	3	2	4	3	3	2	2	1	1	1	6	1	1	5	2	4	5	2	2	5	2	2	1	1	4	4	4	1	3	4	3	999	1	4	2	4
41	4	4	4	4	4	5	4	3	4	4	3	3	3	4	3	3	4	2	2	2	2	2	2	2	2	2	4	2	6	6	6	6	5	5	3	3	4	6	4	5	4	3	5	5	54	1	4	1	4
42	3	5	4	4	4	3	999	4	2	2	3	5	5	3	2	5	2	4	2	2	1	1	1	1	1	1	4	6	2	4	4	3	5	4	4	5	4	5	3	5	5	3	3	4	36	2	3	2	4
43	4	4	5	4	5	4	4	3	3	3	4	5	4	4	2	4	4	2	2	2	1	1	1	2	1	1	6	4	6	6	5	5	5	3	3	2	2	2	5	6	4	3	5	4	44	1	3	2	3
45	4	4	4	4	4	4	4	4	4	4	4	4	4	4	4	4	4	5	1	1	1	1	1	1	1	1	5	5	5	5	5	5	4	4	4	1	1	5	5	4	4	3	5	1	41	1	3	3	4
48	4	4	5	4	5	4	3	3	3	5	4	4	3	4	3	3	3	2	2	2	2	2	2	2	2	2	5	5	4	4	4	4	4	3	5	1	2	5	4	3	2	3	3	2	44	1	3	2	3
52	4	4	4	3	5	4	5	3	5	4	5	5	4	4	3	5	5	4	2	1	1	1	1	1	2	2	6	5	6	6	5	4	6	5	5	5	4	5	5	6	6	3	3	5	46	1	3	3	4
53	4	4	4	4	4	4	4	4	4	4	4	4	4	4	2	4	4	2	1	1	1	1	1	1	1	1	6	5	3	5	6	5	6	4	4	4	5	5	5	6	5	3	4	5	47	1	3	2	3
54	3	3	4	2	4	1	3	1	2	2	3	3	3	2	3	4	2	5	2	2	3	2	2	2	2	2	1	2	3	3	1	1	4	1	1	3	3	4	3	4	1	3	1	4	33	1	4	2	3
56	2	3	2	2	2	2	3	2	999	2	2	3	3	3	2	3	3	6	3	3	1	1	1	1	1	1	3	1	2	2	2	2	1	1	1	1	1	2	1	1	1	3	1	1	45	1	3	3	3
57	2	2	4	3	2	1	2	4	1	1	2	2	1	2	4	2	1	4	2	2	1	1	1	2	1	1	4	3	5	5	4	4	5	5	4	2	2	4	2	4	4	3	3	2	51	1	4	2	4
58	3	2	4	3	2	4	4	2	1	2	2	3	2	1	2	3	4	5	1	3	1	1	1	1	1	1	3	5	6	4	2	2	3	2	1	1	1	6	6	1	1	3	4	1	45	1	4	2	3
60	4	3	4	2	3	4	4	4	3	4	3	4	2	2	2	5	3	3	2	1	1	1	1	1	1	1	4	5	4	5	5	3	6	3	5	1	4	5	4	6	1	3	5	5	35	999	3	2	2
61	3	4	3	2	2	2	2	4	2	2	2	2	2	2	2	2	2	5	3	4	2	2	1	3	2	4	4	5	4	5	4	3	5	4	4	3	3	5	3	3	5	3	5	4	42	2	4	1	3
63	3	4	4	2	5	2	3	4	2	2	4	3	3	3	2	3	4	4	3	3	1	1	1	1	1	1	3	5	4	5	4	4	5	4	6	2	6	4	3	3	4	3	3	2	34	1	3	2	2
64	1	2	3	2	2	1	2	3	2	2	1	4	4	1	2	4	1	2	4	4	2	2	2	2	4	2	4	4	5	4	2	5	3	3	2	2	4	3	4	4	3	3	3	2	999	1	4	2	1
65	2	4	4	3	2	4	3	4	1	4	3	4	2	2	2	5	2	6	5	5	1	1	1	2	1	3	2	5	5	6	6	4	6	5	5	2	2	5	5	5	4	3	3	2	48	1	3	2	4
67	3	3	4	2	4	2	3	2	2	1	1	1	1	2	2	5	2	1	1	1	1	1	1	1	1	1	6	6	3	5	5	6	6	6	6	6	6	6	3	6	6	3	4	6	999	2	3	3	4
69	3	4	4	2	4	1	3	1	1	1	1	1	2	2	2	5	2	1	1	1	1	1	1	1	1	1	6	6	3	5	5	6	6	6	6	6	6	6	3	6	6	3	4	6	999	1	3	3	4
70	4	4	5	4	4	4	4	3	4	4	5	4	3	4	2	4	3	2	1	1	1	1	1	2	2	2	5	5	5	5	5	5	6	5	4	2	2	4	5	5	2	3	3	4	42	1	999	2	3
71	3	3	5	4	4	4	3	4	2	4	5	5	5	2	3	4	4	5	1	2	1	1	1	1	1	1	2	4	5	5	3	2	6	5	1	4	3	6	6	6	4	3	4	3	52	1	4	1	4
73	4	5	3	3	3	4	5	3	3	4	4	4	5	5	3	4	4	3	2	2	1	1	1	2	2	1	3	5	2	5	5	4	4	4	3	1	2	5	2	2	2	3	1	3	26	1	3	999	1
75	3	3	4	3	3	3	4	3	2	3	4	3	2	3	2	3	3	4	2	4	1	1	1	2	1	1	4	5	3	3	3	4	5	3	2	4	2	3	4	2	4	3	1	3	53	1	4	1	3
77	4	5	5	4	3	4	5	2	3	4	5	5	5	4	2	4	5	4	1	2	1	1	1	1	1	1	5	5	4	5	6	6	6	5	6	3	5	6	5	5	5	3	5	6	27	1	4	2	1
78	2	3	2	3	2	1	3	3	1	3	3	4	3	2	4	3	3	2	2	2	1	1	1	2	1	1	5	4	3	4	2	4	6	3	3	2	2	4	3	4	4	3	2	3	42	1	3	1	2
80	1	2	2	1	1	1	2	1	1	1	2	3	3	3	3	3	2	3	2	2	2	2	2	2	2	2	4	2	4	4	3	2	4	3	3	2	2	3	3	4	3	3	2	4	44	1	4	1	1
81	2	3	3	3	2	2	1	2	2	1	2	4	4	1	3	4	3	4	2	2	1	1	1	1	1	1	4	1	5	5	5	4	6	5	6	2	3	5	2	6	2	3	2	4	999	1	4	2	1
83	5	5	5	5	5	4	5	4	999	5	4	5	5	4	4	5	3	3	1	1	1	1	1	6	1	1	6	6	4	5	6	5	6	4	5	2	2	6	6	6	1	3	5	6	49	1	3	2	4
84	5	5	5	4	4	3	4	4	3	4	5	5	3	4	2	4	4	2	2	2	1	1	1	1	1	2	4	5	4	5	4	6	5	4	4	6	5	5	6	5	6	3	5	5	40	1	3	2	3
85	3	2	4	3	2	3	2	2	2	4	1	4	3	2	2	999	2	4	3	4	1	1	1	1	1	1	5	4	5	5	4	4	5	4	3	2	2	4	5	4	2	3	3	4	55	1	3	1	3
86	1	3	3	1	1	2	1	3	2	1	1	1	1	1	1	1	1	6	6	6	6	6	6	6	6	6	1	1	2	1	1	1	1	1	1	1	1	1	1	1	1	3	1	1	52	1	4	1	1
87	2	2	2	1	1	1	1	3	2	1	2	3	1	1	4	3	1	5	3	4	1	1	1	2	2	1	4	3	3	3	3	3	5	4	1	5	1	4	3	2	1	3	3	2	38	1	999	2	3
88	2	2	4	4	3	2	2	4	3	3	2	3	2	3	3	4	2	4	3	3	2	2	2	3	2	2	3	5	4	5	5	6	5	5	2	6	4	5	4	3	4	3	3	3	999	1	4	2	1
89	1	2	2	2	1	2	2	4	1	1	2	4	3	1	2	4	1	4	4	4	1	2	2	1	2	3	1	4	2	3	3	3	3	3	2	1	1	4	3	3	3	3	3	2	41	2	3	2	3
92	4	4	4	5	3	3	5	2	4	3	5	5	4	4	2	4	4	2	1	1	1	1	1	1	1	1	4	5	4	5	4	6	6	4	4	1	2	4	1	6	1	3	2	5	33	1	4	1	2
93	4	4	4	4	5	4	4	4	3	3	4	3	4	4	3	3	4	2	2	2	2	2	1	1	1	1	6	5	5	5	3	1	3	2	1	1	4	5	3	4	1	3	4	2	999	999	999	999	999
94	4	4	4	3	4	3	4	4	4	3	4	4	3	3	2	3	3	2	1	1	1	1	1	1	1	1	5	1	1	5	4	4	5	4	4	1	2	5	4	4	2	3	5	4	999	999	3	2	3
95	4	5	4	4	4	4	4	4	4	4	4	4	4	4	4	4	4	2	2	2	5	2	2	2	2	2	4	2	5	5	5	3	5	5	4	5	4	2	4	4	3	3	5	4	56	1	4	1	4
96	3	3	3	3	4	3	4	2	2	3	3	3	3	4	4	2	2	2	1	1	1	1	1	2	1	1	3	3	4	5	4	4	4	4	4	2	5	4	2	4	4	3	4	5	55	1	4	1	3
97	5	5	999	5	4	5	4	3	5	4	4	2	4	4	3	3	4	3	2	2	1	1	1	1	1	1	4	3	4	3	3	2	4	1	1	1	1	2	3	2	1	3	4	2	27	2	4	2	1
98	3	3	3	3	3	2	3	3	2	3	3	3	3	2	3	3	3	2	2	3	2	2	2	2	2	2	3	3	3	4	3	3	3	2	3	4	3	3	3	4	3	3	2	4	42	1	3	2	3
99	2	2	4	2	4	3	3	2	2	2	2	3	3	2	4	2	2	4	3	2	3	3	3	2	2	1	4	2	4	5	5	2	4	3	2	2	2	4	5	3	2	3	3	3	44	1	4	2	3
100	5	5	5	3	4	4	4	4	3	3	4	3	4	4	3	5	5	1	2	1	1	1	1	1	1	1	5	3	5	1	5	6	6	4	3	5	4	5	3	6	5	3	5	6	28	2	4	999	1
101	3	3	4	3	5	2	2	3	2	1	3	4	3	3	4	4	4	3	2	1	4	2	2	4	2	2	4	6	5	4	4	5	5	4	4	1	4	5	4	4	4	3	3	4	32	1	3	2	2
103	2	3	4	4	5	3	1	4	1	1	2	1	2	3	5	1	1	5	2	3	2	1	1	1	1	1	5	5	5	5	5	4	5	4	5	2	4	6	5	4	5	3	4	5	45	2	999	1	1
104	1	3	2	4	5	3	4	4	1	2	2	1	1	1	3	2	3	5	4	6	2	1	1	5	1	1	2	1	5	3	1	1	2	1	3	5	999	1	3	2	4	3	4	1	35	1	4	2	2
105	4	5	4	4	4	4	4	3	4	4	5	5	5	4	3	3	5	1	1	1	1	1	1	1	1	1	3	3	5	5	5	5	4	3	1	6	1	4	5	1	1	3	5	1	44	1	3	2	4
106	3	4	3	4	5	3	4	2	2	3	3	4	4	3	3	4	2	1	1	1	1	1	1	1	1	1	4	2	6	5	4	4	6	5	4	1	3	4	6	5	4	3	4	5	50	1	4	1	3
107	5	5	4	4	5	3	3	3	2	3	999	4	3	2	3	4	999	1	1	1	3	3	3	2	3	3	5	4	2	1	1	1	1	1	1	1	1	3	1	5	1	3	1	4	30	1	4	2	1
108	3	3	3	4	3	3	3	2	2	2	4	4	2	3	2	4	3	1	1	1	1	1	1	1	1	1	4	6	5	5	5	6	6	4	5	5	4	1	3	5	5	3	2	4	49	1	3	2	4
109	1	3	1	4	1	3	1	3	1	2	4	5	4	999	4	4	4	1	1	1	1	1	1	1	1	1	4	6	5	5	5	6	6	4	5	6	4	1	3	5	6	3	2	4	49	1	3	2	4
112	3	2	3	4	4	3	3	3	2	3	2	3	3	3	4	3	4	3	1	2	1	1	1	1	1	1	3	5	4	2	1	1	1	1	1	1	1	2	2	1	1	3	1	1	39	1	3	3	4
114	2	3	2	2	2	1	2	4	2	2	2	2	2	2	4	2	2	5	3	3	2	2	2	2	2	2	3	2	3	3	2	2	2	2	2	2	1	1	1	1	1	3	1	1	53	1	3	3	4
115	5	5	5	4	3	4	4	4	3	4	4	5	4	4	3	4	4	1	1	1	1	1	1	1	1	1	4	2	4	5	5	6	6	6	5	5	4	6	3	5	5	3	2	5	36	1	3	2	3
116	4	5	5	5	5	4	4	4	3	3	5	5	5	3	2	5	5	1	1	1	1	1	1	1	1	3	1	1	1	1	1	6	6	1	1	1	1	6	6	6	6	3	1	4	999	1	3	3	4
117	4	4	3	4	2	2	3	3	2	2	4	3	3	4	2	3	4	2	2	2	1	1	1	1	1	1	4	4	4	5	4	3	6	4	4	2	2	5	3	5	2	3	4	5	59	2	3	1	4
119	2	2	3	3	4	2	3	3	2	2	3	4	4	3	2	3	3	1	1	1	1	1	1	1	1	1	4	2	5	6	1	2	3	2	2	1	5	5	4	5	3	3	6	5	999	999	999	2	3
120	4	5	4	4	5	3	4	4	3	2	4	4	4	4	4	4	4	2	2	2	2	2	2	1	1	1	2	2	3	3	6	5	3	3	1	1	1	1	3	3	5	3	2	2	45	2	4	2	3
122	2	2	4	2	2	1	3	1	2	2	4	2	3	3	1	5	2	5	2	2	1	1	1	1	1	1	4	4	5	5	1	3	3	1	1	6	2	4	5	4	4	3	4	1	39	1	4	2	2
123	3	4	5	3	4	4	3	4	3	3	3	4	4	3	3	3	5	1	1	1	1	1	1	1	1	1	4	4	5	5	4	3	6	5	4	3	4	5	4	4	5	3	5	4	24	1	4	2	1
124	4	4	4	3	4	3	4	4	4	3	4	4	3	4	3	4	4	1	1	1	1	1	1	1	1	1	4	2	5	6	5	5	5	4	4	3	3	5	6	5	5	3	6	4	40	2	3	2	3
125	3	4	4	2	4	5	4	3	4	4	5	4	4	4	3	4	4	6	3	2	5	1	1	5	1	1	3	4	4	3	1	3	5	1	6	4	2	4	5	5	3	3	1	1	38	1	4	2	2
126	4	4	5	4	4	3	4	4	4	4	4	4	4	4	2	4	4	1	1	1	1	1	1	1	1	1	5	4	4	5	5	5	6	4	4	3	3	5	4	5	4	3	3	4	40	2	999	2	4
127	2	3	3	2	2	2	3	1	1	1	3	4	3	3	2	5	2	4	1	2	1	1	1	1	1	1	4	4	5	6	4	4	5	5	2	6	1	5	6	6	6	3	6	3	36	2	4	2	2
128	4	5	4	4	4	3	4	2	3	3	4	4	4	3	2	3	3	4	4	5	1	1	1	3	1	2	5	5	5	4	999	3	3	3	1	2	1	1	4	4	5	3	4	5	59	1	999	2	1
131	4	5	5	5	5	5	4	5	2	4	5	5	4	4	2	3	2	2	1	1	1	1	1	1	1	1	1	2	2	2	4	4	6	6	4	1	1	6	5	4	1	3	2	2	45	1	999	1	2
132	1	4	2	2	1	4	2	4	3	3	2	2	3	1	2	3	2	6	4	5	1	1	1	5	2	2	2	5	2	5	5	2	6	5	5	1	3	6	5	5	4	3	5	1	46	1	4	1	3
133	4	4	4	3	5	4	5	4	4	4	4	5	3	4	2	4	4	3	1	3	1	1	1	1	1	1	5	5	4	5	5	5	6	4	3	3	3	5	3	5	5	3	2	1	36	1	3	2	3
136	2	4	4	3	4	2	2	4	2	2	3	4	4	2	3	4	3	4	3	3	4	4	4	1	1	1	2	4	5	3	2	3	1	2	2	2	2	4	3	2	4	3	2	2	44	2	3	2	4
137	3	3	3	2	1	2	2	3	2	2	3	4	4	2	2	3	1	1	1	1	1	1	1	1	1	1	4	4	3	3	1	1	3	1	1	1	1	1	1	3	1	3	1	1	37	1	4	2	2
140	3	4	5	4	5	3	2	1	2	2	3	4	4	3	4	3	2	4	1	3	1	1	1	1	1	1	4	4	1	4	5	5	4	4	1	1	5	4	2	2	4	3	4	2	42	2	3	2	4
143	4	4	4	3	3	3	4	2	3	2	4	4	3	4	2	4	4	2	1	1	1	1	1	1	1	1	5	4	4	4	4	4	4	3	3	1	1	3	4	4	4	3	3	4	40	1	4	2	1
144	3	4	5	2	2	1	3	5	1	2	4	4	3	3	2	4	4	4	1	1	1	1	1	1	1	1	3	4	3	4	3	4	4	5	999	2	1	4	2	5	1	3	4	2	45	2	3	2	4
151	5	5	5	5	5	4	5	5	4	4	4	5	5	5	2	5	5	3	2	3	3	3	3	1	1	1	3	2	4	3	3	2	4	3	2	1	1	2	2	4	1	3	2	1	38	2	4	2	3
153	4	5	5	5	4	3	3	4	4	4	5	5	5	5	3	4	5	2	3	2	2	2	2	3	3	3	2	2	5	5	3	4	3	3	2	3	2	6	5	2	2	3	3	3	39	2	3	2	3
154	5	5	5	4	5	5	5	4	4	3	4	4	4	4	2	3	5	3	2	2	1	1	1	2	1	1	5	5	6	6	5	5	5	5	5	5	5	5	6	6	5	3	5	6	41	999	3	2	3
155	5	5	4	4	4	4	4	3	4	4	5	4	4	4	3	4	4	3	2	2	2	2	1	2	1	1	5	5	5	5	4	5	5	3	3	4	3	4	3	5	3	3	5	5	51	1	3	2	2
160	2	3	3	3	3	1	3	3	1	2	2	3	3	2	3	3	2	3	3	3	3	3	3	3	3	3	4	3	4	4	3	4	4	4	3	5	3	4	3	4	5	3	4	3	43	2	3	2	2
161	5	4	5	5	4	4	4	4	4	3	4	3	3	2	2	2	4	1	1	1	1	1	1	1	1	1	4	4	5	5	4	4	4	3	3	2	4	4	3	4	3	3	4	3	999	1	999	2	1
162	2	3	3	2	4	1	2	5	1	1	3	3	3	2	2	2	2	1	1	1	1	1	1	1	1	1	3	1	4	3	2	1	5	3	2	1	1	1	4	3	1	3	4	2	30	2	4	2	1
164	4	4	4	3	4	4	5	3	4	4	5	5	3	4	3	5	5	5	1	1	1	1	1	1	1	1	6	6	4	5	5	5	6	5	5	5	6	6	5	6	1	3	4	5	43	1	3	3	4
165	3	4	4	4	4	4	4	3	3	3	3	2	2	3	2	3	3	2	2	2	1	1	1	2	1	1	6	3	5	5	5	6	5	4	4	6	6	4	5	5	6	3	4	5	44	1	4	1	4
167	3	3	3	4	4	3	3	2	2	2	3	4	2	4	4	4	4	2	1	1	1	1	1	3	2	2	5	4	5	4	3	2	4	2	2	1	2	3	3	4	1	3	3	3	33	1	4	2	1
168	4	4	4	3	4	4	4	3	3	3	4	4	4	4	3	3	4	2	1	1	1	1	2	2	1	1	4	4	5	5	5	5	5	4	1	2	4	3	5	6	6	3	5	5	25	1	4	2	1
1	4	4	3	4	5	4	4	2	2	3	5	2	3	4	2	4	4	3	1	1	1	1	1	4	1	1	3	2	5	5	4	3	6	4	3	4	3	5	4	4	3	3	3	2	35	1	3	3	3
5	4	5	5	5	5	4	5	3	5	4	5	5	5	5	5	5	5	1	1	1	1	1	1	1	1	1	6	6	6	6	6	6	6	6	6	6	6	6	999	6	6	3	4	6	24	1	3	2	2
6	4	4	5	5	5	2	4	4	2	3	4	4	4	4	3	4	3	4	3	3	2	2	1	1	1	1	5	4	3	4	4	4	4	4	3	2	2	2	3	3	3	3	3	3	37	2	3	2	2
8	4	4	4	4	4	3	4	4	3	3	3	3	3	3	2	2	3	4	3	2	2	2	2	2	2	999	5	3	5	4	4	4	5	3	4	4	3	3	4	5	4	3	3	4	41	1	2	3	4
9	4	4	5	5	5	4	4	3	3	3	4	3	3	4	3	4	4	4	4	4	3	3	4	4	4	3	4	4	4	3	3	3	3	2	2	2	2	2	3	3	999	3	3	4	44	1	2	2	4
10	4	4	4	3	4	3	4	3	4	3	4	4	4	4	4	4	4	1	1	1	1	2	1	1	1	1	5	6	4	999	5	5	4	5	4	4	2	4	5	6	5	3	5	5	34	1	3	2	1
13	4	4	4	5	3	3	999	1	2	3	3	4	4	2	5	2	4	1	1	1	1	1	1	1	1	1	5	6	3	3	2	2	3	1	1	1	1	1	1	4	4	3	1	1	42	1	2	3	3
18	5	5	5	5	5	3	4	4	3	3	5	5	5	4	2	3	5	4	1	1	1	1	1	1	1	1	5	5	5	5	6	5	6	5	5	5	4	6	6	6	5	3	6	6	999	999	3	2	3
19	4	4	5	4	5	4	4	3	5	4	4	5	4	4	2	3	5	2	2	1	1	1	2	2	2	1	5	3	6	5	5	5	6	3	4	5	4	4	5	5	4	3	5	5	22	1	3	3	1
20	4	4	5	5	4	4	4	4	4	4	5	4	4	4	3	4	4	5	2	2	1	1	5	1	1	5	3	4	4	4	3	3	3	2	2	2	2	3	4	5	3	3	5	5	39	1	3	3	4
24	4	4	5	4	4	3	3	4	3	2	4	4	3	3	4	4	3	5	3	4	5	4	2	1	1	1	4	3	5	5	4	5	5	4	3	3	3	5	4	4	5	3	3	3	999	1	2	3	2
25	4	4	4	4	3	4	999	4	5	3	5	3	3	4	2	3	4	999	999	999	999	999	999	999	999	999	3	2	999	999	999	999	999	999	999	999	999	999	999	999	999	3	999	999	40	2	3	2	1
26	4	5	5	5	5	3	4	4	3	3	4	4	4	4	4	4	4	4	2	2	1	1	1	2	2	2	5	5	5	5	4	4	5	3	3	2	2	1	2	5	3	3	5	4	35	1	2	2	2
28	3	4	5	5	4	3	4	4	2	3	5	3	4	4	3	4	4	2	3	2	1	1	1	3	1	1	4	4	3	5	4	4	5	3	2	4	2	3	3	4	4	3	3	4	49	1	2	999	4
32	5	5	5	5	5	4	4	4	4	4	4	5	4	4	4	5	5	1	1	1	1	1	1	1	1	1	6	4	6	6	5	5	6	5	5	2	5	5	6	6	5	3	6	6	32	1	3	2	1
34	5	5	5	5	5	4	4	3	4	4	4	5	4	4	2	4	4	1	1	1	1	1	1	1	1	1	4	6	6	5	4	6	4	6	3	4	6	6	6	3	4	3	5	1	36	1	3	2	1
36	5	5	5	5	5	5	5	5	5	5	5	5	4	5	5	5	5	1	1	1	1	1	1	1	1	1	6	6	6	6	4	4	6	5	5	5	6	6	6	6	5	3	6	1	36	1	3	2	2
2	4	5	5	4	5	4	4	4	4	5	3	3	4	4	4	2	4	1	1	1	1	1	1	1	1	1	5	3	6	6	4	4	5	4	6	4	5	4	5	5	5	3	6	3	48	1	3	2	4
3	4	4	4	4	4	4	4	4	4	4	4	4	4	4	4	4	4	2	2	1	1	1	1	1	1	1	6	5	4	6	5	5	5	5	5	3	4	4	5	5	5	3	4	4	34	1	3	2	1
4	4	4	4	4	3	3	3	4	4	3	4	4	4	4	3	4	4	2	1	1	1	1	1	1	1	1	4	2	3	3	3	3	3	3	999	1	3	1	3	4	1	3	1	3	56	1	1	2	3
5	4	5	4	4	5	4	4	4	4	4	5	999	4	5	4	4	4	1	1	1	1	1	1	1	1	1	6	5	6	5	5	5	6	6	999	5	6	5	6	6	5	3	6	5	47	1	4	2	4
6	4	4	4	4	5	5	4	4	4	4	4	4	4	4	4	4	4	3	2	4	2	2	2	2	2	3	4	3	4	4	4	4	4	4	4	999	999	3	4	4	999	3	4	4	43	999	3	2	1
7	4	5	5	5	5	4	4	5	4	4	5	5	5	4	4	3	5	2	2	1	1	1	1	1	1	1	3	2	4	4	5	4	4	4	3	5	3	3	3	4	4	3	3	3	49	1	4	1	4
8	4	4	4	5	4	4	4	4	4	5	4	3	4	4	4	4	3	3	1	1	1	1	1	1	1	1	2	4	1	5	4	5	5	4	3	1	1	4	1	2	3	3	2	4	50	1	3	2	4
9	4	3	4	5	5	5	5	4	5	5	5	2	4	4	2	3	4	5	4	5	2	2	2	5	1	2	5	5	4	5	4	4	5	4	5	4	5	5	4	5	5	3	4	4	50	1	3	2	4
12	3	3	3	4	3	3	3	4	3	3	4	3	4	4	3	4	4	2	1	1	1	1	6	4	4	4	5	4	5	5	5	3	5	3	4	5	2	1	5	5	6	3	6	4	54	1	3	4	4
13	3	3	4	5	2	4	4	3	5	5	5	5	4	3	3	3	2	4	2	2	3	3	3	4	3	3	4	5	3	3	5	5	3	2	2	2	2	2	2	6	4	3	5	3	50	1	3	2	4
14	4	4	4	4	3	4	4	4	4	3	4	4	3	4	3	4	4	2	2	2	1	1	1	1	1	1	6	6	5	4	5	5	6	5	5	2	4	2	6	6	3	3	5	5	56	1	2	2	4
16	3	3	3	4	2	4	3	4	3	4	3	4	4	3	3	2	4	3	1	1	1	1	1	1	1	1	4	5	4	4	4	4	5	3	4	999	999	5	4	6	999	3	5	3	35	1	3	2	4
19	5	5	5	5	5	5	5	999	999	999	5	4	5	4	4	4	5	5	1	1	1	1	1	1	1	1	6	5	5	6	5	5	6	5	4	5	4	3	5	5	4	3	5	6	55	1	2	2	4
20	4	4	4	4	2	5	4	4	4	4	4	4	4	3	2	4	4	1	1	1	1	1	1	1	1	1	999	2	1	6	6	6	6	5	6	6	6	6	6	6	6	3	6	6	56	1	3	2	4
21	4	4	5	5	5	5	4	4	5	4	5	4	4	4	4	5	5	1	1	1	1	1	1	1	1	1	6	6	5	6	4	4	6	4	6	2	4	6	5	6	5	3	5	5	44	1	3	4	4
25	4	5	4	5	2	4	3	4	4	4	4	2	4	3	4	2	4	1	1	1	1	1	1	2	2	2	5	5	5	5	5	5	6	5	5	5	5	5	6	6	4	3	6	6	50	1	2	3	4
26	4	4	4	4	5	4	3	4	4	4	4	2	4	3	4	2	4	1	1	1	1	1	1	2	2	2	5	5	5	5	6	5	6	5	5	5	5	5	6	6	4	3	6	6	44	1	3	3	4
28	4	4	4	4	4	5	5	5	5	5	5	4	4	4	4	4	4	4	4	4	4	4	4	4	4	5	6	6	5	5	5	5	5	5	5	5	6	6	6	6	6	3	6	6	45	2	1	3	3
29	4	5	4	5	4	4	4	4	4	4	4	5	5	5	4	4	5	1	1	1	1	1	1	1	1	1	5	6	6	6	5	5	6	5	6	5	6	5	6	6	5	3	5	5	53	1	2	4	4
30	4	4	4	3	5	4	5	3	5	3	4	4	4	3	3	3	2	2	4	4	4	4	4	4	3	3	4	5	2	3	2	2	3	4	3	1	1	3	2	4	1	3	1	1	51	999	2	999	4
31	1	1	3	1	1	1	1	1	1	1	1	1	1	1	1	1	1	1	1	1	1	1	1	1	1	1	4	6	6	6	6	6	6	6	6	1	6	6	6	6	6	3	6	6	48	1	3	2	4
32	1	2	3	2	1	2	3	2	1	2	3	2	1	2	3	2	1	2	3	4	3	2	1	2	3	4	2	3	4	3	2	1	2	3	4	3	2	1	2	3	4	3	2	1	54	1	2	2	4
34	3	4	4	3	2	3	4	4	4	4	4	4	4	4	3	3	4	4	1	1	1	1	1	1	1	1	6	6	6	6	6	6	6	6	6	5	5	6	6	6	5	3	6	6	999	1	2	4	4
35	4	4	4	3	2	4	3	1	3	3	4	4	3	3	2	3	4	1	1	1	1	1	1	1	1	1	3	5	4	4	4	4	4	5	4	4	3	6	5	5	5	3	6	6	43	1	3	4	2
37	3	3	3	3	3	3	3	4	3	2	3	2	4	2	3	2	2	2	5	4	1	2	6	4	3	4	6	6	3	5	2	2	3	5	3	2	2	3	5	6	5	3	1	1	52	1	2	2	4
38	4	4	4	4	5	4	4	5	4	4	4	3	3	4	3	3	4	4	1	1	1	1	1	1	1	1	5	5	5	5	5	4	6	6	6	5	5	2	5	6	5	3	6	4	43	1	3	2	4
39	4	5	5	4	4	4	4	4	3	4	999	4	4	4	4	3	2	6	1	2	1	999	1	1	1	1	6	5	5	5	6	5	6	4	999	5	5	4	5	6	6	3	4	999	43	1	3	3	3
41	4	4	4	3	4	4	4	3	4	3	5	4	4	4	3	3	5	3	1	1	1	1	1	1	1	1	6	5	5	6	6	6	6	6	6	5	6	6	6	6	6	3	6	5	47	1	3	4	4
42	3	5	5	5	5	5	3	3	4	4	4	4	4	4	4	4	4	2	1	1	1	1	1	1	1	1	5	2	5	5	5	5	6	5	5	2	2	2	5	6	5	3	5	5	45	1	3	4	4
43	4	4	4	2	2	2	3	4	3	3	3	3	2	3	3	4	4	2	2	2	1	1	1	4	1	1	4	3	5	4	5	4	4	3	3	2	2	2	4	4	4	3	5	3	53	1	3	3	4
45	5	5	5	5	5	5	5	5	4	4	5	5	3	3	5	5	4	1	1	1	1	1	1	1	1	1	5	4	5	5	4	4	6	4	5	5	5	6	5	6	5	3	6	4	45	1	3	3	4
48	1	2	3	1	1	2	3	2	2	1	1	2	2	3	3	2	2	3	2	3	4	5	5	5	5	4	5	6	1	1	2	3	3	3	4	5	6	6	5	4	3	3	5	4	44	1	3	2	4
49	3	4	4	3	4	3	3	4	3	3	4	4	4	3	3	3	3	3	3	3	1	1	1	2	2	3	5	5	4	5	4	6	4	4	3	3	3	3	4	6	3	3	4	4	55	1	2	4	4
51	4	4	4	3	4	4	4	3	3	4	3	4	3	4	4	3	3	2	2	2	1	1	1	2	1	1	4	2	5	5	2	5	6	4	6	2	5	2	5	5	1	3	5	5	44	1	3	3	3
53	3	3	3	3	3	2	3	3	2	2	3	3	3	3	3	3	3	1	1	1	1	1	1	1	1	1	6	4	5	5	5	5	6	5	6	4	5	4	5	6	5	3	5	6	42	1	3	4	3
54	2	3	4	3	2	1	2	2	2	2	1	3	2	2	3	2	2	3	1	1	1	1	1	1	1	1	5	4	5	4	5	5	5	4	5	1	2	2	4	4	4	3	4	5	43	1	3	4	4
56	3	3	3	4	3	4	4	4	4	999	3	3	4	3	4	3	3	1	1	1	1	1	1	1	1	1	5	1	5	5	5	5	6	5	6	1	5	5	6	6	5	3	6	6	44	1	2	4	4
57	4	4	4	4	4	3	4	4	3	3	4	4	4	3	2	4	4	1	2	1	1	1	1	1	1	5	5	2	6	5	6	5	6	6	6	6	6	5	6	6	6	3	5	5	45	1	2	4	4
58	4	4	4	4	4	4	3	4	4	3	4	4	3	4	3	2	4	5	5	4	3	4	999	3	5	5	5	5	5	5	5	5	5	4	5	5	4	4	5	5	5	3	5	4	57	1	2	4	4
62	4	5	3	4	3	4	4	3	3	3	3	3	4	4	2	4	4	2	2	2	1	1	1	2	2	1	5	6	5	5	6	4	6	999	4	2	4	5	6	4	3	3	5	4	58	1	3	1	4
63	5	5	5	5	5	4	4	999	999	4	4	4	5	4	3	3	5	2	2	1	1	1	1	1	1	1	5	6	5	5	6	4	999	999	999	3	5	1	6	6	6	3	6	6	52	1	999	999	4
64	3	3	4	4	3	2	3	2	2	3	4	4	4	4	2	4	4	1	1	1	1	1	1	1	1	1	6	3	6	6	6	5	6	5	5	2	5	6	6	6	5	3	5	5	999	1	3	4	4
65	3	4	4	3	4	3	4	4	999	4	4	4	4	999	1	1	4	5	3	1	999	1	1	999	4	999	3	3	4	4	4	4	5	3	999	1	5	999	4	3	999	3	5	4	999	1	2	4	4
66	2	2	2	3	2	1	2	4	2	2	3	4	3	2	3	4	3	3	2	1	1	1	1	2	1	1	6	2	5	5	6	4	6	6	6	3	5	5	5	6	4	3	6	6	48	1	3	2	4
67	4	4	4	4	4	3	3	3	3	3	4	4	4	4	3	4	4	5	2	1	1	1	1	5	1	2	6	6	4	6	6	6	6	5	6	2	5	6	5	6	5	3	5	5	54	1	4	2	4
68	4	3	3	4	3	2	3	4	4	3	5	5	4	3	3	3	4	3	1	1	1	1	1	2	1	1	6	6	4	6	6	4	6	5	5	6	4	5	5	5	5	3	5	5	48	1	3	2	4
69	3	2	2	1	3	2	2	4	3	3	2	2	4	3	4	4	3	1	1	1	1	1	1	1	1	1	6	2	6	6	5	6	6	5	6	6	6	5	6	6	5	3	6	6	53	1	3	2	4
70	3	5	5	3	5	2	5	5	3	5	5	4	5	5	3	2	2	2	2	1	1	1	1	1	1	1	5	2	5	5	6	5	6	6	6	5	5	5	5	6	5	3	5	6	33	1	3	2	2
71	2	3	3	3	3	1	1	3	1	1	1	1	2	1	2	4	2	1	1	1	6	1	1	1	1	1	6	4	2	6	6	4	6	6	6	6	4	6	5	6	2	3	6	5	52	1	2	2	4
74	3	3	4	5	2	2	3	1	1	2	4	5	4	3	2	2	3	1	2	1	1	1	1	1	1	1	4	1	5	5	5	6	6	3	4	1	4	3	5	4	4	3	4	5	40	1	3	2	4
75	4	4	4	3	3	4	4	4	3	3	4	5	4	5	3	3	4	1	1	1	1	1	1	1	1	1	4	6	5	5	6	4	4	6	6	6	5	6	6	6	6	3	5	1	56	1	2	4	4
76	3	4	4	3	2	1	1	3	1	1	1	4	2	2	2	3	3	5	1	2	1	1	1	1	1	1	4	5	6	6	6	6	6	6	6	5	5	3	5	6	5	3	6	6	42	1	3	2	2
78	3	2	4	4	3	2	3	3	3	4	3	4	4	4	3	2	3	4	3	2	1	1	1	1	1	1	5	4	5	5	4	6	5	4	6	4	3	3	4	6	5	3	5	6	54	1	3	2	4
79	3	4	4	5	4	4	3	4	3	4	3	4	4	4	4	3	3	2	2	1	2	1	1	1	1	2	5	4	999	5	5	4	4	4	5	3	4	2	6	5	6	3	5	5	42	1	3	2	3
80	4	4	4	4	4	5	4	3	4	4	3	3	4	4	4	4	3	1	1	1	1	1	1	1	1	1	5	4	4	4	4	5	5	5	6	2	3	1	6	6	6	3	4	5	48	1	3	2	2
81	4	4	3	4	4	4	4	3	3	3	3	4	4	3	3	3	4	2	2	1	1	1	1	1	1	1	5	5	5	5	6	6	5	5	6	2	5	1	5	6	5	3	5	5	999	1	3	2	3
82	4	4	4	3	4	3	3	4	2	3	3	5	4	5	3	3	4	2	1	1	1	1	1	1	1	1	3	3	4	5	5	6	6	3	999	2	5	3	5	6	5	3	4	5	52	1	3	2	4
83	3	3	3	3	4	4	3	4	4	3	3	3	3	4	4	3	2	2	1	1	1	1	1	1	1	1	4	4	5	5	6	6	6	5	6	6	4	3	5	5	4	3	5	5	48	1	3	2	3
84	4	4	3	4	4	3	3	3	3	3	4	4	4	4	4	3	2	2	1	1	1	1	1	1	1	1	5	6	5	6	5	6	5	6	6	3	4	5	5	6	6	3	5	5	56	1	2	2	4
1	4	4	5	4	4	4	4	3	4	3	3	4	4	999	3	4	3	6	1	1	1	1	1	1	1	6	6	2	4	4	4	5	6	4	6	999	6	6	5	6	6	3	4	4	30	1	3	2	1
3	4	4	4	4	4	3	4	3	4	3	4	3	2	999	4	1	4	4	4	4	4	3	4	4	3	3	2	2	5	4	5	4	5	4	4	1	5	4	5	1	1	3	999	999	49	1	2	3	3
4	3	4	4	3	4	2	3	3	3	3	2	3	4	3	4	4	3	5	1	2	1	1	1	1	1	1	5	3	4	2	1	1	3	2	1	1	1	2	2	1	1	3	1	1	24	1	3	3	1
5	4	4	5	4	5	3	3	5	5	4	5	4	999	2	4	4	4	999	2	5	2	1	1	1	1	1	6	6	5	6	6	5	6	5	4	4	6	5	5	6	5	3	6	6	999	1	3	3	4
7	3	1	5	3	3	2	3	3	2	2	3	3	3	2	3	4	3	4	4	5	4	4	4	3	5	4	5	5	3	4	3	4	5	4	4	5	4	3	4	3	3	3	3	3	55	1	2	3	2
9	4	4	4	3	4	4	3	4	3	4	3	4	3	3	3	3	3	5	3	2	2	2	2	2	2	3	5	4	5	5	5	5	5	5	5	5	5	3	4	5	5	3	4	5	51	1	2	3	1
10	4	4	3	4	2	3	999	4	3	3	5	4	5	3	2	4	5	4	1	1	1	1	1	1	1	1	5	4	4	5	4	4	5	4	5	1	2	6	4	4	4	3	5	5	999	1	2	3	1
11	1	1	1	1	1	2	2	5	5	2	1	1	1	3	1	2	1	4	1	1	1	1	1	2	2	2	6	4	1	4	6	5	6	999	999	3	5	4	5	6	6	3	2	6	999	999	999	999	999
12	4	3	3	3	5	3	999	4	3	3	4	3	3	3	4	3	3	1	1	1	4	1	2	1	1	2	999	2	5	5	4	4	4	1	2	4	3	5	4	4	4	3	4	4	47	1	2	3	2
13	4	4	4	4	4	4	3	1	3	2	4	3	3	3	4	3	4	3	3	3	1	1	1	1	1	2	5	3	5	4	5	4	5	4	4	1	1	5	4	5	1	3	5	4	23	1	2	3	1
14	3	2	3	4	2	3	3	4	2	2	2	2	2	2	2	2	2	5	1	1	1	1	1	1	1	1	5	5	5	5	4	4	5	4	5	1	4	5	4	5	5	3	1	1	999	999	999	999	3
15	4	3	5	5	2	4	4	4	3	1	1	4	2	4	5	3	5	4	2	2	1	1	1	1	1	1	3	6	6	6	4	5	4	4	1	1	1	4	2	5	5	3	3	1	999	1	3	3	1
16	4	5	4	2	3	4	3	2	3	2	4	4	2	2	2	3	3	3	2	2	1	1	1	2	2	2	5	3	4	4	4	3	5	4	4	2	3	5	5	5	3	3	3	4	29	1	3	999	1
17	3	3	4	4	3	3	1	4	2	3	3	4	4	2	2	3	3	6	1	1	1	1	1	1	1	1	6	2	5	6	5	6	6	5	6	1	6	6	6	3	6	3	3	3	999	999	999	999	999
18	3	4	1	1	2	3	2	4	999	4	2	4	4	3	4	4	2	3	3	4	2	2	5	5	999	1	999	3	2	5	999	5	999	3	3	4	3	3	3	3	3	3	1	1	999	999	999	999	999
20	3	3	3	999	3	3	3	4	2	2	3	2	3	2	2	3	3	3	2	2	2	1	1	1	1	1	3	4	5	4	5	4	5	4	4	3	4	3	3	3	4	3	4	3	999	999	999	999	999
22	2	2	3	3	5	3	3	4	3	4	2	2	2	3	2	2	2	4	3	4	1	1	1	1	2	5	2	3	3	3	2	3	2	2	1	1	1	5	2	2	2	3	2	2	999	999	999	999	999
23	4	4	3	4	4	4	3	2	2	2	4	4	3	2	2	2	4	5	4	3	5	2	4	2	4	3	5	3	4	4	3	4	2	999	999	4	3	2	3	3	4	3	3	2	999	999	999	999	999
25	4	4	4	3	5	3	4	5	5	2	5	4	3	4	1	3	4	4	3	3	1	1	5	1	1	2	5	1	1	5	5	5	5	3	4	5	1	4	5	5	5	3	3	1	999	999	999	999	999
26	4	3	4	5	5	2	3	3	2	2	5	5	3	4	3	3	5	4	2	1	1	1	1	1	1	1	5	3	6	5	5	4	5	5	4	1	5	6	4	6	4	3	5	5	999	999	999	999	999
27	4	4	5	4	5	3	3	4	3	4	5	4	4	4	2	4	5	3	1	1	1	1	1	1	1	1	5	4	4	5	5	5	6	5	6	5	5	6	5	6	6	3	6	5	999	999	999	999	999
29	4	4	4	4	5	4	3	4	5	4	4	5	4	4	5	4	5	6	2	2	2	1	1	2	3	3	3	4	3	3	3	4	4	1	3	1	1	5	4	4	4	3	2	2	999	999	999	999	999
30	4	3	4	4	3	4	3	4	4	999	2	4	4	4	4	4	3	4	3	1	1	1	1	1	1	4	4	3	4	4	4	4	4	1	1	1	2	1	4	5	4	3	2	3	42	1	3	3	2
31	3	3	4	4	4	3	2	4	2	2	3	4	3	2	1	4	3	4	1	2	1	1	1	2	1	1	5	4	6	5	5	5	5	5	5	2	4	5	6	5	5	3	6	5	30	1	4	2	1
32	2	2	4	4	3	3	2	4	3	3	4	4	3	3	2	4	3	4	2	3	2	2	2	2	2	2	4	5	5	3	3	3	3	2	4	5	3	4	3	4	5	3	3	3	47	1	4	2	2
33	3	3	4	4	4	4	4	4	4	5	5	5	5	4	3	4	5	4	5	2	1	1	1	1	1	1	6	3	6	6	6	5	6	6	5	4	6	6	6	6	5	3	6	6	48	1	2	3	2
35	3	3	4	4	4	2	3	3	4	2	3	4	3	2	3	3	3	4	1	2	1	1	1	2	2	2	5	4	6	5	5	5	6	5	4	3	4	5	5	4	5	3	3	4	28	1	3	2	2
37	2	3	5	2	4	4	1	4	2	1	3	4	3	4	3	4	4	4	1	1	1	1	999	1	999	999	4	6	5	6	6	5	5	6	6	5	4	5	5	5	4	3	3	3	37	1	3	2	2
38	1	1	3	1	1	1	2	4	1	3	1	1	2	1	2	2	3	3	2	3	2	3	4	2	4	999	2	3	1	2	3	1	2	2	2	2	3	2	3	2	3	3	3	2	999	999	999	2	4
1	2	3	3	3	3	3	4	4	3	3	4	3	4	3	4	3	4	3	5	4	4	4	3	2	3	3	4	4	4	4	4	5	4	5	5	4	3	2	1	2	3	3	4	3	30	1	3	2	3
2	4	4	4	4	5	4	5	4	3	3	4	4	4	4	3	4	4	4	999	3	4	999	5	3	3	4	4	4	4	5	3	3	4	4	3	3	4	4	4	4	4	3	4	4	50	2	4	2	3
3	1	2	3	2	1	1	1	1	1	1	2	1	2	2	2	2	2	4	4	4	4	4	5	4	5	5	5	5	5	6	6	6	6	6	6	5	5	4	5	4	3	3	3	4	50	1	3	2	4
5	3	3	4	1	2	2	3	3	3	3	2	3	4	4	2	3	3	2	4	2	2	1	1	1	1	1	5	4	4	4	5	5	4	4	3	5	4	4	4	3	3	3	5	3	46	1	4	2	4
7	2	2	3	2	2	1	2	1	2	2	1	2	3	3	2	2	3	4	4	5	5	4	5	4	4	4	3	4	5	4	4	5	4	5	4	3	3	4	4	3	4	3	4	4	58	2	3	2	3
8	4	5	5	3	4	1	4	5	2	1	5	5	4	5	5	5	5	1	5	1	2	1	1	1	1	1	5	6	3	6	5	6	5	5	5	5	5	6	5	6	6	3	5	4	52	999	2	2	3
9	3	4	999	3	3	2	999	2	3	2	3	4	3	4	2	4	4	3	4	3	4	999	5	4	4	3	2	3	4	999	3	999	5	4	3	999	5	4	3	999	3	3	5	4	48	2	3	2	4
10	2	4	3	3	3	4	4	4	4	4	4	4	4	4	4	3	4	3	5	3	6	6	6	5	5	5	6	6	6	6	5	6	4	1	4	4	3	1	3	4	5	3	6	2	60	2	3	2	4
11	4	4	5	3	4	1	3	5	3	1	4	3	3	3	3	3	3	4	3	999	6	4	5	5	5	6	4	5	6	5	6	6	6	6	5	6	5	4	6	5	3	3	999	6	58	2	3	2	2
15	4	5	5	3	4	2	4	4	4	4	3	4	4	4	5	4	4	1	1	1	1	1	1	1	1	1	6	4	6	5	2	2	2	2	1	1	1	1	3	4	4	3	4	1	57	2	3	2	4
16	4	4	4	4	4	4	4	3	4	4	4	4	4	4	3	3	4	1	1	1	1	1	1	1	1	1	5	2	5	5	4	3	5	5	5	2	3	3	5	5	3	3	5	4	47	1	3	2	4
18	4	4	4	3	4	3	4	3	4	3	4	4	4	4	2	3	4	4	2	3	1	1	1	1	1	1	6	5	5	6	6	5	6	6	5	5	4	6	5	5	4	3	5	5	62	999	4	1	4
19	2	3	4	3	3	4	4	3	4	4	3	3	3	3	5	3	2	3	1	1	1	1	1	1	1	1	5	3	4	4	4	2	4	1	5	2	5	4	2	4	2	3	1	1	61	1	3	1	4
20	5	4	5	4	5	2	3	4	3	2	3	3	2	4	5	4	4	1	1	2	1	1	1	2	1	1	6	5	5	6	3	3	5	1	1	3	5	4	3	5	5	3	4	4	61	1	3	2	4
21	1	1	4	2	4	2	2	1	4	3	1	1	3	2	5	4	1	5	1	1	1	1	1	1	1	1	5	4	4	4	5	5	4	3	3	5	4	5	5	5	4	3	5	5	53	2	3	2	4
22	2	2	3	2	2	4	3	2	3	4	4	3	4	3	4	4	3	5	5	5	5	5	5	5	3	3	2	2	2	2	1	1	1	2	1	1	1	1	1	2	2	3	2	2	58	1	2	3	4
23	5	4	5	4	5	4	5	4	5	4	4	4	4	5	4	4	4	2	2	2	2	2	2	2	1	1	5	4	4	5	5	4	5	4	4	4	4	4	4	4	4	3	4	5	37	2	3	2	1
24	5	4	5	4	4	2	3	2	3	2	5	4	4	5	2	2	4	2	2	1	1	1	1	1	1	1	5	5	5	6	6	5	5	4	3	5	4	2	3	4	5	3	5	6	59	2	4	2	4
25	3	3	3	3	3	4	4	3	4	4	3	3	3	3	4	4	4	3	3	2	4	999	4	3	3	3	3	2	3	3	4	4	4	4	3	3	2	5	3	3	3	3	3	3	56	1	2	2	4
26	3	3	3	2	4	4	3	2	4	3	4	4	3	3	3	3	3	1	3	1	3	3	4	2	2	2	4	4	2	2	3	3	3	3	2	2	1	4	999	2	2	3	1	1	52	2	3	2	4
27	3	3	999	3	3	3	4	999	3	4	3	4	4	3	4	4	4	5	5	5	5	4	3	2	2	1	2	2	1	2	1	1	2	1	2	1	1	2	1	1	1	3	1	1	63	1	4	2	4
28	4	5	5	5	5	5	4	4	3	3	4	5	5	4	4	5	5	4	2	2	2	2	1	2	1	1	5	5	6	6	6	6	5	4	4	4	4	4	6	5	5	3	5	4	999	1	3	2	2
29	2	2	999	1	2	3	3	2	3	2	3	3	3	3	3	2	2	4	4	4	3	3	2	3	3	3	3	3	3	3	3	2	2	3	2	2	3	2	2	3	2	3	3	2	55	1	3	2	4
34	4	5	4	4	5	4	4	5	4	4	5	4	5	5	4	5	4	3	4	3	4	5	3	4	5	3	1	1	5	5	1	3	1	1	1	2	1	5	5	5	4	3	5	4	65	2	2	2	4
39	5	4	5	4	5	5	4	4	5	4	4	4	4	4	4	5	5	1	2	2	1	1	1	2	2	1	6	5	6	5	5	6	5	5	6	5	6	5	5	6	4	3	5	5	63	999	3	2	4
42	5	4	5	4	5	5	4	4	5	4	4	4	4	4	4	5	5	1	2	2	1	1	1	6	2	1	5	4	5	6	5	6	6	5	6	5	6	5	5	6	5	3	5	6	58	2	3	2	4
43	5	4	5	4	5	5	4	4	5	4	4	4	4	4	4	5	5	1	2	2	1	1	1	2	2	2	5	4	6	5	5	6	6	5	6	5	6	5	5	6	4	3	5	5	55	2	3	2	4
44	3	4	4	3	3	3	3	3	3	2	3	2	3	3	4	3	2	5	1	2	1	1	1	5	1	1	6	6	6	5	5	6	6	6	6	6	5	6	6	6	6	3	6	5	999	1	3	2	1
45	3	4	4	3	3	3	3	3	3	3	3	4	4	4	3	4	3	2	2	2	2	2	4	2	5	2	5	3	2	5	5	5	5	5	3	4	4	2	3	3	1	3	3	2	63	2	4	2	4
46	4	4	4	4	4	4	4	4	4	4	4	3	4	3	4	3	4	3	3	3	3	3	3	3	3	3	5	5	5	5	5	5	5	5	5	4	4	4	4	5	4	3	5	5	38	2	4	2	1
47	3	3	3	3	3	3	3	3	3	3	3	2	3	2	3	2	3	3	3	2	3	3	3	3	3	3	3	3	2	2	2	2	2	3	3	2	2	2	3	2	2	3	2	2	54	1	2	3	4
48	4	5	4	4	4	4	4	4	3	2	5	5	4	4	3	5	4	1	1	1	1	1	1	1	1	1	5	5	5	5	5	6	6	5	4	4	3	4	5	5	5	3	4	5	55	2	3	2	4
19	2	3	2	3	4	1	2	4	2	2	2	4	3	3	2	4	3	4	2	1	1	1	1	1	1	1	5	4	5	5	6	5	5	4	4	3	4	5	5	5	4	3	5	5	48	1	3	2	1
26	4	4	4	4	4	4	4	4	4	4	4	4	4	4	2	2	4	2	2	2	1	1	1	1	1	1	5	5	4	5	5	5	5	5	4	2	2	4	3	5	4	3	2	3	50	1	3	1	999
51	4	4	4	3	4	4	4	3	4	4	4	4	3	3	2	4	4	2	2	999	1	1	1	6	1	1	5	4	4	4	3	4	3	4	2	5	5	4	4	3	4	3	4	5	45	1	3	2	999
74	4	4	5	4	5	5	5	5	5	5	5	5	5	5	1	5	5	4	6	3	1	1	1	5	1	1	6	4	6	6	6	6	6	6	6	6	6	6	6	6	6	3	6	5	52	1	3	2	4
76	4	4	4	4	4	3	4	3	999	999	4	3	4	5	4	2	4	5	2	2	6	1	1	4	1	1	5	5	5	4	3	5	3	4	999	2	5	5	5	5	5	3	4	5	47	1	3	3	4
79	3	3	2	1	2	3	3	5	4	2	4	2	2	3	2	3	3	2	3	3	4	2	2	5	5	5	3	3	3	3	2	2	4	3	2	3	4	3	3	3	2	3	2	2	45	1	3	3	4
134	5	5	5	4	4	5	5	4	5	4	4	5	5	4	2	4	4	1	1	1	1	1	1	1	1	1	5	2	5	5	5	6	6	5	5	4	5	5	5	5	5	3	5	5	60	1	4	1	4
158	3	2	4	3	2	2	999	2	3	3	3	4	4	3	2	3	3	5	4	3	2	2	2	2	2	2	1	999	5	4	1	1	2	2	2	2	1	1	2	1	1	3	3	1	38	2	4	2	2
166	2	3	4	4	3	2	3	3	2	2	4	4	4	4	2	4	4	3	2	3	1	1	1	1	1	1	3	2	5	6	5	5	4	3	3	4	6	4	4	5	5	3	4	3	28	1	999	2	1
4	4	5	5	5	4	4	4	3	4	4	5	5	5	4	5	5	4	6	1	1	1	1	1	1	1	1	5	5	3	5	5	5	6	6	5	3	3	5	2	2	5	3	5	5	59	2	3	2	4
27	3	4	4	3	3	4	3	3	3	2	3	4	3	4	3	3	3	2	2	1	1	1	1	5	1	1	5	5	6	5	5	5	5	4	4	4	4	4	5	4	4	3	4	4	45	1	3	3	1
30	5	5	5	5	5	5	5	3	4	4	4	5	5	4	3	4	5	3	1	1	1	1	1	1	1	1	5	5	5	3	5	5	4	3	3	5	1	4	4	6	4	3	6	5	27	1	3	3	1
35	5	5	5	4	5	5	4	4	5	4	5	5	3	4	3	4	4	3	2	1	1	1	1	1	1	5	6	5	6	6	5	4	6	4	5	3	3	5	5	5	4	3	5	5	48	1	3	3	2
10	4	4	5	4	4	4	4	4	5	5	4	4	3	4	2	3	4	1	1	1	1	1	1	2	1	1	2	3	4	4	3	4	5	3	4	2	3	4	4	4	3	3	4	3	42	1	3	1	3
55	4	4	4	4	4	4	4	4	4	4	4	4	4	4	5	3	4	6	4	3	2	2	5	1	1	1	4	4	2	2	2	2	1	2	2	2	2	3	3	3	3	3	2	3	41	1	4	1	3
6	4	4	4	4	4	4	4	4	4	4	5	5	5	4	5	4	5	3	5	2	2	2	2	2	2	6	5	3	4	3	4	3	4	1	1	1	1	6	6	4	1	3	1	1	999	999	999	3	999
12	1	1	2	1	2	1	1	2	2	1	2	2	1	1	2	2	2	2	3	4	3	4	4	3	1	1	6	2	2	3	3	2	2	1	2	3	2	4	3	4	3	3	4	3	999	999	999	999	999
13	4	5	5	3	4	4	4	4	4	4	4	5	4	5	4	4	4	2	2	1	1	1	1	1	5	5	2	5	5	5	5	5	5	6	5	5	5	5	5	5	5	3	2	2	65	1	3	2	4
14	4	5	5	4	5	3	999	3	4	4	4	4	5	999	3	3	4	3	1	1	1	1	1	1	1	1	6	2	5	5	5	5	5	5	4	5	4	6	5	5	5	3	5	3	62	2	4	2	4
30	3	2	4	3	4	3	3	4	2	4	3	3	2	3	3	2	3	2	1	2	2	1	1	1	1	1	3	2	3	4	4	2	4	3	3	2	2	4	4	4	2	3	2	1	46	1	4	2	2
40	5	5	5	5	5	5	5	5	5	5	5	4	5	5	4	5	5	1	1	2	2	2	2	2	2	2	6	5	6	5	5	6	6	5	6	5	6	6	5	6	6	3	5	6	54	2	3	2	4
46	4	5	5	5	5	4	4	4	4	4	4	3	4	4	4	3	4	4	2	3	1	1	1	4	1	1	6	5	4	4	3	4	4	4	4	3	3	4	4	4	4	3	4	4	58	1	3	3	4
135	4	4	4	4	4	4	4	3	3	2	3	4	4	3	3	4	3	2	1	1	1	1	1	1	1	1	4	4	5	5	5	4	6	4	5	4	4	4	4	5	3	3	3	5	53	1	3	1	4
12	5	5	5	5	5	5	4	4	5	5	5	5	5	5	4	5	5	2	1	1	1	1	1	2	1	1	5	999	6	5	6	5	6	4	5	5	4	4	6	5	6	3	5	6	19	1	3	3	1
147	1	2	2	3	2	1	2	2	2	3	2	3	3	3	3	3	2	4	1	1	1	1	1	1	1	1	3	5	4	4	4	4	5	5	5	4	2	4	4	5	5	3	4	2	999	999	999	2	999
2	4	4	3	3	5	2	3	3	3	3	5	4	3	4	2	4	4	2	2	2	999	1	1	2	1	1	999	999	6	6	6	5	6	5	5	3	4	4	4	6	5	3	3	5	23	1	3	2	1
[truncated: 1 more columns]
