# Supplementary material for: Employee burnout and positive dimensions of well-being: A latent workplace spirituality profile analysis
Source: PLoS One. 2020 Nov 17;15(11):e0242267. doi: 10.1371/journal.pone.0242267 (PMC7671502; doi:10.1371/journal.pone.0242267)
Supplement: S2 Dataset — (TXT) [file pone.0242267.s002.txt]

ID	AGE	SEX	EDU	JOB	SEN	T	cl2	PA	RESIL	SELFEFF	VIGO	DEDI	ABS	WENG	MYSTIC	SPIRIT	ENGAG	SENSCOM
1.00	999.00	999.00	999.00	999.00	999.00	999.00	1.00	3.10	4.50	4.78	3.00	3.33	3.67	3.33	3.40	3.00	3.14	3.67
2.00	37.00	1.00	3.00	3.00	4.00	2.00	1.00	3.50	4.00	3.78	4.00	4.33	3.67	4.00	3.40	3.67	3.86	4.67
3.00	45.00	1.00	3.00	3.00	1.00	2.00	1.00	4.00	3.90	4.56	4.00	4.00	4.67	4.22	2.80	2.67	3.71	4.00
4.00	36.00	1.00	3.00	3.00	3.00	2.00	1.00	2.75	4.20	5.00	4.00	4.00	3.67	3.89	3.20	3.00	3.71	4.00
5.00	60.00	1.00	3.00	3.00	2.00	2.00	2.00	3.60	5.70	5.89	4.67	4.00	4.33	4.33	4.40	4.00	3.29	5.00
6.00	999.00	999.00	999.00	999.00	999.00	999.00	2.00	5.00	4.70	3.67	4.50	5.67	5.67	5.38	4.60	5.00	4.86	5.00
7.00	999.00	999.00	999.00	999.00	999.00	999.00	2.00	3.67	5.70	5.86	4.00	4.00	6.00	4.50	5.00	4.67	4.86	4.80
8.00	39.00	1.00	3.00	2.00	3.00	2.00	2.00	4.40	5.40	5.44	4.67	5.33	5.67	5.22	4.60	4.67	5.00	4.67
9.00	999.00	1.00	3.00	2.00	4.00	999.00	2.00	4.40	5.10	4.78	5.00	5.00	5.67	5.22	4.60	4.67	5.00	5.00
10.00	999.00	1.00	3.00	3.00	4.00	2.00	1.00	3.50	4.90	5.22	3.33	5.00	5.33	4.56	4.00	4.67	4.29	1.67
11.00	23.00	1.00	3.00	3.00	999.00	2.00	2.00	3.90	4.10	5.00	4.67	4.67	5.00	4.78	4.60	4.67	4.71	4.00
12.00	53.00	2.00	3.00	2.00	1.00	2.00	2.00	4.20	4.50	5.00	6.00	6.00	6.00	6.00	5.00	4.00	5.00	5.00
13.00	59.00	1.00	2.00	3.00	1.00	2.00	2.00	4.90	5.80	5.44	6.00	6.00	6.00	6.00	4.60	4.33	6.00	6.00
14.00	26.00	1.00	3.00	3.00	2.00	2.00	2.00	2.67	4.10	4.78	4.67	6.00	6.00	5.56	5.40	4.67	5.14	4.33
15.00	29.00	1.00	2.00	3.00	4.00	2.00	2.00	4.00	4.56	5.11	5.00	5.00	5.00	5.00	5.00	3.67	5.00	4.00
16.00	25.00	1.00	3.00	3.00	1.00	2.00	2.00	4.10	5.50	6.00	4.67	6.00	5.67	5.44	5.40	6.00	6.00	5.67
17.00	25.00	1.00	3.00	2.00	1.00	2.00	1.00	4.00	4.80	5.22	4.00	4.00	4.00	4.00	4.00	3.67	3.71	4.67
18.00	999.00	999.00	999.00	999.00	999.00	999.00	1.00	3.20	3.70	4.78	4.33	4.33	5.00	4.56	3.80	3.00	3.86	3.67
19.00	24.00	1.00	3.00	2.00	1.00	2.00	1.00	4.30	5.60	5.78	5.00	4.33	5.00	4.78	3.60	5.00	3.43	3.00
20.00	47.00	1.00	3.00	2.00	3.00	2.00	1.00	3.60	5.40	5.44	3.67	2.33	3.67	3.22	2.40	2.67	3.14	3.00
21.00	999.00	1.00	3.00	3.00	4.00	2.00	2.00	3.60	4.30	4.67	5.33	6.00	6.00	5.78	5.80	3.67	5.29	4.00
22.00	21.00	1.00	3.00	3.00	1.00	2.00	2.00	4.30	4.60	6.00	5.67	6.00	6.00	5.89	5.20	4.67	5.43	5.33
23.00	51.00	1.00	3.00	3.00	4.00	2.00	1.00	2.67	4.50	2.89	4.00	4.00	3.00	3.67	3.60	3.33	3.57	2.67
24.00	53.00	2.00	3.00	2.00	4.00	2.00	1.00	3.30	5.00	5.44	5.00	5.00	4.00	4.67	4.20	3.00	4.38	3.67
25.00	30.00	1.00	3.00	1.00	1.00	2.00	2.00	4.50	4.30	4.89	5.00	5.00	5.00	5.00	4.60	3.67	5.00	5.00
26.00	999.00	1.00	3.00	4.00	4.00	2.00	2.00	3.80	4.70	5.67	4.33	6.00	5.33	5.22	3.80	5.33	5.71	5.33
27.00	52.00	1.00	2.00	3.00	2.00	2.00	1.00	3.30	3.22	4.13	3.67	4.00	2.67	3.44	2.60	2.33	3.71	4.33
28.00	999.00	1.00	3.00	3.00	1.00	2.00	2.00	3.70	5.10	5.67	6.00	6.00	6.00	6.00	5.00	5.33	5.29	4.67
29.00	999.00	999.00	2.00	2.00	4.00	2.00	2.00	3.30	5.00	5.89	5.33	5.33	4.33	5.00	4.40	4.65	3.93	4.67
30.00	27.00	2.00	3.00	2.00	1.00	2.00	2.00	3.50	4.00	5.44	4.33	5.00	4.67	4.67	4.80	4.33	4.86	6.00
31.00	32.00	1.00	3.00	2.00	3.00	2.00	2.00	5.00	5.80	6.00	3.67	6.00	5.33	5.00	6.00	4.67	5.14	6.00
32.00	30.00	1.00	3.00	2.00	3.00	1.00	1.00	3.50	4.00	5.67	2.00	3.33	3.67	3.00	2.40	2.33	3.00	1.67
33.00	31.00	1.00	3.00	3.00	3.00	2.00	2.00	3.70	4.40	5.56	4.00	4.00	4.00	4.00	5.40	4.33	4.43	4.67
34.00	999.00	999.00	999.00	999.00	999.00	999.00	1.00	3.20	3.50	3.89	3.33	2.67	3.00	3.00	2.60	2.00	2.43	2.33
35.00	48.00	1.00	2.00	3.00	4.00	2.00	1.00	3.00	4.00	4.89	3.33	3.33	4.00	3.56	3.40	3.67	4.00	1.67
36.00	40.00	1.00	3.00	3.00	1.00	2.00	2.00	4.10	5.50	4.00	4.67	4.67	6.00	5.11	5.20	4.67	5.29	4.33
37.00	999.00	1.00	3.00	2.00	1.00	2.00	2.00	3.90	4.40	5.22	3.67	4.67	3.00	3.78	4.60	3.33	4.29	4.67
38.00	36.00	1.00	3.00	2.00	1.00	2.00	1.00	4.50	4.80	4.78	3.33	3.33	3.33	3.33	3.60	2.33	3.71	4.00
39.00	54.00	1.00	2.00	3.00	4.00	2.00	1.00	3.10	4.00	6.00	2.67	3.67	5.00	3.78	3.40	3.67	3.57	4.33
40.00	38.00	1.00	3.00	3.00	4.00	2.00	1.00	3.00	3.22	3.44	3.33	3.00	3.67	3.33	3.20	3.00	3.43	3.33
41.00	44.00	1.00	3.00	3.00	4.00	2.00	2.00	3.40	4.50	5.11	4.33	4.67	4.00	4.33	4.20	4.67	4.43	5.33
42.00	999.00	1.00	3.00	999.00	4.00	2.00	1.00	3.10	4.70	5.33	4.67	5.00	4.67	4.78	3.20	4.00	4.43	4.00
43.00	43.00	1.00	3.00	1.00	2.00	2.00	1.00	3.70	5.00	5.22	3.67	4.00	4.00	3.89	3.60	4.00	3.57	3.00
44.00	35.00	1.00	3.00	3.00	4.00	2.00	2.00	4.50	4.56	6.00	4.33	5.67	6.00	5.33	3.80	5.00	5.43	5.33
45.00	38.00	1.00	3.00	3.00	4.00	2.00	2.00	4.80	4.50	5.22	6.00	6.00	6.00	6.00	5.40	4.67	5.43	6.00
46.00	999.00	999.00	999.00	999.00	999.00	2.00	2.00	3.20	4.70	5.11	5.00	4.67	4.33	4.67	5.20	4.33	4.57	5.00
47.00	46.00	1.00	3.00	3.00	1.00	2.00	2.00	3.30	5.50	6.00	4.67	5.00	5.00	4.89	4.60	5.00	4.83	5.00
48.00	999.00	999.00	999.00	999.00	999.00	999.00	2.00	3.10	4.40	5.22	4.00	4.00	3.33	3.78	3.60	4.33	3.86	5.00
49.00	48.00	1.00	3.00	2.00	1.00	2.00	2.00	3.50	4.80	4.67	4.33	4.00	5.00	4.44	4.54	4.67	4.71	4.00
50.00	49.00	2.00	3.00	2.00	4.00	2.00	2.00	3.50	4.60	5.56	5.00	4.67	5.00	4.89	4.20	4.00	4.57	4.33
51.00	42.00	2.00	4.00	1.00	4.00	2.00	1.00	2.70	4.90	4.56	4.67	4.33	4.00	4.33	3.40	2.33	3.86	5.00
52.00	36.00	2.00	5.00	2.00	2.00	2.00	1.00	2.80	5.00	5.33	5.00	4.67	5.00	4.89	2.60	3.33	3.29	5.00
53.00	36.00	2.00	4.00	2.00	3.00	2.00	1.00	2.30	4.60	4.56	2.33	1.00	4.00	2.63	3.00	2.00	2.00	3.00
54.00	45.00	1.00	3.00	2.00	2.00	2.00	1.00	3.40	5.30	5.78	4.33	4.67	4.00	4.33	3.60	2.00	3.57	3.67
55.00	50.00	2.00	3.00	2.00	1.00	2.00	2.00	3.30	4.80	5.78	4.67	5.00	5.00	4.89	5.20	5.33	5.00	5.00
56.00	50.00	1.00	3.00	2.00	4.00	2.00	1.00	3.40	5.00	5.00	3.33	2.67	4.00	3.33	4.20	3.67	3.43	4.33
57.00	41.00	1.00	3.00	2.00	4.00	2.00	1.00	2.90	4.50	5.00	3.67	4.00	4.67	4.11	3.60	3.00	3.43	4.33
58.00	32.00	1.00	3.00	2.00	1.00	2.00	2.00	4.40	5.20	5.56	5.33	5.67	5.00	5.33	4.60	5.00	5.43	4.67
59.00	45.00	2.00	4.00	1.00	2.00	2.00	2.00	3.00	4.90	4.56	4.00	4.33	4.67	4.38	4.23	3.84	4.37	4.67
60.00	27.00	1.00	4.00	2.00	1.00	2.00	2.00	3.50	4.80	5.11	4.33	5.00	6.00	5.11	4.60	3.00	4.86	5.33
61.00	36.00	2.00	4.00	1.00	1.00	2.00	1.00	1.70	4.60	5.44	2.67	3.33	4.00	3.33	2.40	2.67	3.86	5.00
62.00	29.00	1.00	4.00	2.00	1.00	2.00	2.00	3.10	5.10	4.22	5.00	5.33	6.00	5.44	5.60	4.67	4.57	3.67
63.00	43.00	2.00	4.00	1.00	1.00	2.00	1.00	3.00	5.00	4.78	4.33	3.67	4.33	4.11	2.80	2.33	3.29	3.67
64.00	37.00	1.00	4.00	1.00	2.00	2.00	2.00	3.40	5.10	5.78	4.33	5.00	5.00	4.78	4.20	3.67	4.86	4.67
65.00	40.00	2.00	3.00	2.00	1.00	1.00	1.00	2.80	4.50	4.44	4.00	3.33	3.00	3.44	4.20	3.00	3.00	4.67
66.00	55.00	2.00	3.00	2.00	4.00	2.00	1.00	3.50	4.20	4.44	4.67	4.33	5.67	4.89	3.00	4.33	4.29	3.67
67.00	55.00	1.00	3.00	1.00	3.00	999.00	2.00	2.40	5.20	4.78	4.67	4.33	4.33	4.44	4.40	4.02	5.00	4.67
68.00	36.00	1.00	4.00	1.00	1.00	2.00	1.00	3.00	5.30	5.22	4.67	4.67	5.33	4.89	4.00	1.33	3.14	5.00
69.00	41.00	1.00	4.00	2.00	4.00	2.00	1.00	3.30	5.00	5.56	5.00	3.00	3.67	3.89	2.60	3.33	2.86	4.33
70.00	47.00	1.00	2.00	2.00	2.00	2.00	2.00	3.60	5.00	5.56	5.00	5.00	5.00	5.00	3.40	3.67	4.43	5.00
71.00	45.00	1.00	4.00	1.00	3.00	2.00	1.00	2.20	4.40	4.67	3.67	4.00	3.67	3.78	4.20	3.33	3.57	3.67
72.00	55.00	2.00	3.00	2.00	4.00	2.00	2.00	4.33	5.40	3.22	5.00	6.00	5.67	5.56	5.80	5.67	6.00	5.67
73.00	34.00	1.00	3.00	2.00	3.00	2.00	2.00	3.60	5.10	5.56	4.33	4.67	4.33	4.44	4.20	3.33	4.29	4.67
74.00	36.00	1.00	4.00	2.00	1.00	2.00	2.00	3.30	5.00	6.00	5.00	5.00	5.00	5.00	4.20	3.67	5.14	5.00
75.00	49.00	2.00	3.00	2.00	4.00	2.00	2.00	2.80	4.20	4.67	4.33	4.67	4.67	4.56	4.26	3.67	4.71	5.67
76.00	25.00	1.00	5.00	4.00	1.00	2.00	2.00	3.30	5.10	5.00	4.67	4.67	4.33	4.56	4.28	5.00	5.00	4.00
77.00	49.00	1.00	3.00	1.00	4.00	2.00	2.00	2.00	5.20	4.56	4.33	4.00	4.67	4.33	4.20	4.00	4.00	3.67
78.00	31.00	1.00	4.00	2.00	1.00	2.00	1.00	2.90	4.10	4.44	4.00	4.33	4.33	4.22	2.80	3.67	4.00	4.33
79.00	28.00	1.00	5.00	2.00	1.00	2.00	1.00	3.70	4.30	3.56	2.00	3.33	3.33	2.89	3.00	2.67	3.43	3.00
80.00	34.00	2.00	4.00	2.00	3.00	1.00	1.00	3.70	5.10	5.44	4.33	4.00	3.33	3.89	3.20	2.67	3.43	4.67
81.00	44.00	1.00	3.00	1.00	4.00	2.00	2.00	4.80	5.70	5.22	6.00	6.00	6.00	6.00	5.00	4.67	5.71	5.67
82.00	38.00	1.00	2.00	2.00	3.00	2.00	1.00	3.40	5.10	3.89	3.67	4.00	5.00	4.22	3.20	2.00	4.86	3.67
83.00	38.00	1.00	3.00	2.00	2.00	2.00	2.00	3.50	4.90	5.00	5.00	5.00	5.67	5.22	4.60	4.67	5.14	5.00
84.00	42.00	1.00	3.00	2.00	4.00	2.00	1.00	3.50	5.00	5.11	4.33	5.00	4.67	4.67	2.60	3.00	4.43	5.00
85.00	46.00	1.00	3.00	2.00	3.00	2.00	2.00	3.90	5.20	3.78	4.00	4.33	4.00	4.11	4.00	4.67	4.43	5.00
86.00	47.00	2.00	3.00	2.00	4.00	2.00	2.00	3.10	4.90	5.75	4.67	4.00	4.67	4.44	4.00	4.00	4.29	5.00
87.00	44.00	1.00	4.00	1.00	4.00	2.00	2.00	4.40	5.70	5.22	5.00	5.67	5.00	5.22	3.80	4.00	5.29	4.67
88.00	31.00	1.00	4.00	2.00	2.00	2.00	1.00	3.00	4.60	4.56	3.33	5.00	4.67	4.33	3.80	3.00	3.57	1.67
89.00	53.00	2.00	3.00	2.00	4.00	1.00	2.00	3.50	4.80	5.00	5.00	5.00	5.00	5.00	3.40	4.00	4.43	4.67
90.00	44.00	1.00	3.00	2.00	4.00	2.00	1.00	2.70	5.00	4.78	4.67	4.67	4.00	4.44	4.20	3.00	4.29	4.00
91.00	38.00	1.00	4.00	1.00	2.00	2.00	2.00	3.60	5.60	5.11	5.00	5.00	5.00	5.00	4.80	4.33	5.00	5.00
92.00	32.00	1.00	4.00	2.00	1.00	2.00	2.00	4.10	5.80	5.78	5.00	5.33	5.00	5.11	5.00	3.67	4.71	4.67
93.00	27.00	2.00	4.00	2.00	1.00	2.00	2.00	2.56	5.10	4.89	3.33	4.00	5.00	4.11	3.40	4.67	4.43	3.33
94.00	56.00	1.00	3.00	2.00	4.00	2.00	2.00	2.67	5.00	4.89	5.00	5.33	3.50	4.75	4.20	4.33	4.86	5.00
95.00	37.00	1.00	4.00	2.00	1.00	2.00	1.00	2.30	4.90	4.33	3.00	3.33	2.33	2.89	2.60	2.00	3.57	4.67
96.00	58.00	1.00	3.00	2.00	4.00	2.00	1.00	2.90	4.60	3.78	4.67	4.33	3.67	4.22	2.60	3.67	4.57	4.33
97.00	47.00	1.00	3.00	1.00	4.00	2.00	2.00	3.60	5.20	6.00	5.33	5.33	5.33	5.33	4.40	5.33	5.29	5.33
98.00	60.00	1.00	4.00	1.00	4.00	2.00	1.00	2.10	4.30	4.67	3.67	2.50	3.33	3.25	2.40	4.00	2.86	2.33
99.00	27.00	2.00	4.00	2.00	1.00	2.00	2.00	3.60	4.80	4.44	4.33	5.00	4.67	4.67	4.00	3.67	4.71	4.67
100.00	51.00	1.00	3.00	2.00	4.00	2.00	2.00	3.50	5.00	5.56	5.00	5.00	5.00	5.00	4.00	5.00	4.86	4.67
101.00	34.00	1.00	5.00	2.00	1.00	2.00	1.00	3.20	4.70	4.78	4.00	4.00	3.67	3.89	3.80	4.00	3.71	4.00
102.00	45.00	1.00	3.00	1.00	4.00	2.00	2.00	3.80	5.00	4.89	4.67	5.00	4.67	4.78	4.40	3.33	5.00	5.00
103.00	25.00	1.00	4.00	2.00	1.00	2.00	1.00	2.60	3.80	5.78	3.33	3.33	4.00	3.56	1.60	2.67	3.14	4.33
104.00	52.00	2.00	4.00	1.00	3.00	2.00	1.00	3.11	5.10	5.67	5.00	4.00	6.00	5.00	2.20	3.00	4.00	4.67
105.00	36.00	1.00	4.00	2.00	1.00	2.00	2.00	3.90	5.10	5.00	4.67	5.33	5.00	5.00	4.40	4.67	4.71	4.33
106.00	999.00	999.00	999.00	999.00	999.00	999.00	2.00	2.70	5.40	6.00	4.33	5.00	6.00	5.11	4.20	4.67	4.71	4.67
107.00	37.00	2.00	4.00	2.00	2.00	2.00	1.00	2.70	4.80	5.11	2.33	1.67	5.67	3.22	2.20	3.00	1.86	3.67
108.00	32.00	2.00	5.00	2.00	1.00	2.00	2.00	2.60	4.70	5.44	4.67	5.00	5.00	4.89	4.20	4.00	4.71	5.00
109.00	40.00	2.00	5.00	1.00	1.00	2.00	2.00	3.80	5.00	4.78	5.00	5.00	4.67	4.89	3.80	4.00	4.57	4.33
110.00	39.00	2.00	5.00	2.00	1.00	2.00	1.00	3.20	4.60	4.44	3.67	3.67	3.00	3.44	3.61	3.34	3.98	5.00
111.00	38.00	2.00	5.00	2.00	1.00	2.00	2.00	4.10	5.20	5.44	4.00	5.00	4.67	4.56	4.19	3.76	4.53	4.67
112.00	35.00	2.00	4.00	2.00	2.00	2.00	1.00	3.30	5.70	5.22	3.00	3.33	4.33	3.56	2.80	3.00	3.43	1.33
113.00	55.00	1.00	999.00	999.00	999.00	2.00	1.00	3.10	4.40	4.56	2.33	3.00	3.00	2.78	2.80	2.33	2.57	3.33
114.00	39.00	999.00	4.00	1.00	1.00	2.00	2.00	3.30	4.70	5.56	5.00	5.00	5.00	5.00	5.20	5.00	5.29	5.33
115.00	45.00	1.00	4.00	2.00	4.00	2.00	1.00	2.90	4.00	3.33	3.00	3.33	3.00	3.11	4.00	2.67	3.43	2.33
116.00	43.00	1.00	5.00	1.00	2.00	2.00	1.00	3.30	4.90	4.56	5.00	5.00	4.67	4.89	3.80	3.67	4.43	3.67
117.00	999.00	2.00	5.00	1.00	1.00	2.00	1.00	1.60	4.50	4.33	1.67	3.00	3.67	2.78	4.00	1.67	3.14	3.67
118.00	33.00	1.00	3.00	1.00	1.00	2.00	1.00	3.40	4.60	3.89	4.33	3.67	3.33	3.78	3.20	2.33	3.00	3.33
119.00	44.00	2.00	4.00	2.00	2.00	2.00	1.00	1.70	3.30	5.11	1.00	1.00	1.00	1.00	2.00	3.33	1.43	2.33
120.00	40.00	1.00	3.00	1.00	1.00	2.00	1.00	2.89	4.70	5.22	3.00	3.00	3.67	3.29	3.20	3.00	3.14	3.00
121.00	27.00	1.00	4.00	2.00	1.00	2.00	2.00	5.00	5.40	5.78	5.67	6.00	5.00	5.56	4.20	5.67	4.00	5.00
122.00	43.00	1.00	4.00	1.00	1.00	2.00	2.00	4.50	5.30	4.89	5.33	5.33	4.67	5.11	5.40	5.09	5.29	4.33
123.00	37.00	1.00	4.00	1.00	1.00	2.00	2.00	4.00	4.70	5.00	4.00	4.67	4.67	4.44	5.00	5.67	5.00	4.00
124.00	50.00	1.00	3.00	2.00	1.00	2.00	1.00	3.44	3.89	4.00	3.33	4.00	5.33	4.22	3.00	4.67	3.86	4.33
125.00	54.00	1.00	4.00	2.00	4.00	2.00	2.00	3.60	4.60	4.67	5.33	5.00	5.00	5.11	5.00	6.00	5.00	4.33
126.00	29.00	2.00	4.00	2.00	1.00	2.00	1.00	3.20	3.60	4.78	3.33	4.00	3.33	3.56	3.59	3.00	3.57	4.00
127.00	45.00	1.00	5.00	1.00	1.00	2.00	2.00	4.50	5.10	4.89	5.33	5.67	4.67	5.22	4.60	4.00	5.43	5.33
128.00	34.00	1.00	3.00	1.00	3.00	2.00	2.00	3.90	5.00	4.11	5.33	5.33	5.00	5.22	4.60	3.33	5.29	5.33
129.00	33.00	2.00	4.00	3.00	1.00	2.00	1.00	3.60	4.70	4.89	4.00	3.67	4.00	3.89	4.40	3.33	3.29	4.00
130.00	21.00	2.00	3.00	3.00	1.00	2.00	1.00	4.10	3.20	5.56	3.33	5.00	4.33	4.22	3.80	3.00	4.29	4.33
131.00	21.00	2.00	3.00	3.00	1.00	2.00	2.00	4.30	5.00	5.89	3.67	4.00	5.00	4.22	5.40	4.00	4.71	3.67
132.00	28.00	1.00	4.00	3.00	1.00	2.00	1.00	4.50	5.40	5.33	3.67	4.67	3.67	4.00	4.40	2.00	3.57	4.67
133.00	25.00	2.00	3.00	3.00	1.00	2.00	2.00	2.90	3.80	4.33	4.50	4.00	5.00	4.50	3.80	4.67	4.14	4.00
134.00	44.00	1.00	3.00	2.00	1.00	2.00	2.00	4.30	5.60	6.00	5.33	6.00	6.00	5.78	3.60	3.33	5.29	5.00
135.00	39.00	1.00	3.00	1.00	1.00	2.00	2.00	4.70	5.90	5.44	5.33	5.00	5.67	5.33	5.00	5.67	5.43	5.33
136.00	38.00	2.00	3.00	3.00	3.00	2.00	1.00	2.80	4.60	4.56	3.33	4.00	2.67	3.33	3.80	2.33	3.29	5.33
137.00	39.00	1.00	3.00	3.00	1.00	2.00	2.00	4.90	4.90	5.78	5.00	5.67	5.00	5.22	4.60	5.00	5.52	5.33
138.00	24.00	1.00	3.00	3.00	1.00	2.00	2.00	5.00	5.60	6.00	4.33	6.00	6.00	5.44	5.80	6.00	5.86	6.00
139.00	30.00	2.00	3.00	3.00	2.00	2.00	1.00	3.20	4.90	5.44	3.33	4.00	4.00	3.78	2.40	3.08	3.57	3.33
140.00	30.00	1.00	3.00	2.00	1.00	2.00	1.00	3.90	5.00	4.11	4.00	4.00	3.00	3.67	3.40	2.33	3.29	3.33
141.00	44.00	1.00	4.00	2.00	3.00	2.00	1.00	3.00	4.70	4.00	4.33	3.67	4.33	4.11	3.20	3.33	4.43	4.33
142.00	59.00	1.00	3.00	2.00	4.00	2.00	1.00	3.50	4.90	4.33	5.00	5.00	5.00	5.00	3.20	2.33	4.43	5.00
143.00	35.00	1.00	4.00	2.00	1.00	2.00	2.00	4.40	5.80	5.89	5.33	5.33	5.67	5.44	4.00	3.00	4.86	4.67
144.00	31.00	2.00	4.00	2.00	1.00	2.00	1.00	3.20	4.40	5.11	3.00	4.00	5.00	4.00	4.00	3.33	2.57	4.33
145.00	36.00	1.00	4.00	1.00	2.00	2.00	2.00	4.90	5.70	5.89	6.00	6.00	6.00	6.00	3.80	4.33	5.57	6.00
146.00	29.00	1.00	4.00	2.00	1.00	2.00	1.00	3.80	4.60	3.89	3.67	4.00	4.00	3.89	4.40	3.67	4.00	3.00
147.00	36.00	1.00	3.00	2.00	2.00	2.00	1.00	3.10	4.70	4.11	3.33	4.00	4.33	3.89	2.80	2.33	3.00	4.00
148.00	999.00	2.00	4.00	2.00	3.00	2.00	2.00	3.10	4.80	5.44	4.33	5.00	4.33	4.56	3.60	4.67	4.71	5.00
149.00	28.00	1.00	4.00	2.00	1.00	2.00	1.00	3.80	4.80	6.00	1.67	3.67	4.00	3.11	2.80	3.33	3.71	3.33
150.00	28.00	1.00	3.00	2.00	1.00	2.00	1.00	3.78	5.10	5.78	4.00	3.67	4.67	4.11	2.60	3.33	3.43	4.00
151.00	29.00	2.00	4.00	2.00	1.00	2.00	2.00	3.44	5.20	5.56	4.00	4.00	4.00	4.00	3.40	4.00	4.57	4.33
152.00	28.00	2.00	4.00	2.00	1.00	2.00	2.00	3.90	4.80	5.56	5.33	5.67	5.00	5.33	4.80	4.33	4.71	5.67
153.00	38.00	2.00	5.00	2.00	2.00	2.00	2.00	3.60	4.50	4.44	4.00	4.00	3.67	3.89	3.80	4.00	4.14	4.00
154.00	32.00	2.00	4.00	2.00	1.00	2.00	2.00	3.80	4.40	4.89	4.00	4.00	4.33	4.11	5.00	4.67	4.43	4.00
155.00	34.00	2.00	3.00	2.00	3.00	2.00	1.00	3.60	4.40	5.11	3.00	3.33	3.00	3.11	4.20	3.33	3.14	5.33
156.00	27.00	2.00	4.00	2.00	1.00	2.00	2.00	3.90	4.90	4.67	4.00	4.00	5.00	4.33	4.00	4.33	4.57	5.33
157.00	32.00	1.00	4.00	2.00	1.00	2.00	1.00	4.00	4.30	5.56	4.33	5.00	4.67	4.67	4.00	2.00	4.57	4.67
158.00	31.00	1.00	3.00	2.00	3.00	2.00	2.00	2.90	4.40	3.22	4.33	5.00	4.00	4.44	4.80	4.33	4.57	4.67
159.00	40.00	2.00	3.00	2.00	1.00	1.00	2.00	3.30	4.30	4.56	4.33	3.67	4.00	4.00	4.20	4.00	4.43	5.00
160.00	44.00	1.00	4.00	2.00	1.00	2.00	2.00	3.60	5.30	5.44	5.00	5.00	5.00	5.00	4.00	5.33	5.29	5.67
161.00	35.00	2.00	3.00	2.00	3.00	2.00	1.00	2.20	4.40	4.33	4.00	4.00	4.00	4.00	4.00	3.67	3.43	4.00
162.00	30.00	2.00	4.00	2.00	1.00	2.00	2.00	2.70	4.20	5.67	4.33	4.33	4.67	4.44	4.60	5.33	5.00	4.33
163.00	43.00	1.00	3.00	2.00	4.00	2.00	1.00	2.50	2.90	3.78	3.00	3.00	3.00	3.00	3.20	2.67	2.71	3.00
164.00	50.00	1.00	4.00	2.00	4.00	2.00	1.00	2.80	3.50	4.67	4.00	3.00	3.67	3.56	3.20	2.33	3.43	3.00
165.00	31.00	2.00	4.00	2.00	1.00	2.00	2.00	4.80	5.20	6.00	5.67	6.00	6.00	5.89	5.80	5.00	5.71	5.33
166.00	39.00	2.00	4.00	2.00	1.00	2.00	1.00	3.30	5.10	5.89	2.33	2.33	5.67	3.44	3.00	4.67	3.71	4.00
167.00	33.00	1.00	4.00	2.00	2.00	2.00	1.00	3.80	4.30	5.33	4.33	4.33	4.00	4.22	2.20	4.00	3.43	3.00
168.00	27.00	999.00	4.00	2.00	1.00	2.00	2.00	3.50	4.00	6.00	4.00	4.00	6.00	4.67	4.40	5.33	4.71	4.00
169.00	27.00	2.00	3.00	2.00	1.00	2.00	1.00	2.80	4.00	5.22	1.67	2.00	3.67	2.44	2.20	3.00	2.00	1.67
170.00	34.00	1.00	4.00	1.00	2.00	2.00	2.00	3.60	4.20	5.22	4.67	5.67	5.00	5.11	5.00	4.00	5.00	4.67
171.00	27.00	999.00	4.00	2.00	1.00	2.00	1.00	2.80	4.90	4.56	3.33	2.00	3.00	2.78	2.80	3.67	2.43	3.67
172.00	27.00	2.00	4.00	2.00	4.00	2.00	1.00	2.40	4.60	5.22	3.33	2.00	3.67	3.00	3.60	4.00	3.43	2.67
173.00	30.00	1.00	3.00	2.00	1.00	2.00	2.00	3.60	4.40	5.11	4.00	5.00	4.00	4.33	3.80	5.00	4.37	4.67
174.00	26.00	2.00	4.00	2.00	1.00	2.00	1.00	3.60	4.20	5.00	3.00	3.67	3.33	3.33	2.80	3.00	3.52	4.33
175.00	27.00	1.00	4.00	2.00	1.00	2.00	1.00	2.60	4.50	5.44	3.00	1.00	4.00	2.67	1.40	4.00	1.00	1.00
176.00	31.00	2.00	5.00	2.00	1.00	2.00	2.00	4.20	5.30	5.67	4.00	5.00	4.67	4.56	5.60	6.00	5.29	4.00
177.00	29.00	1.00	4.00	2.00	1.00	2.00	1.00	2.40	4.90	5.33	3.00	3.00	4.00	3.33	3.20	3.33	3.14	4.00
178.00	29.00	2.00	4.00	2.00	1.00	2.00	1.00	1.80	3.60	5.11	3.33	3.67	3.00	3.33	2.60	2.33	2.71	4.33
179.00	38.00	1.00	5.00	2.00	1.00	2.00	1.00	2.40	4.30	5.56	4.00	4.33	3.00	3.78	3.20	4.67	4.14	1.00
180.00	34.00	2.00	5.00	2.00	1.00	2.00	2.00	3.60	4.90	5.00	3.50	4.33	4.67	4.25	4.20	3.33	4.29	4.67
181.00	37.00	2.00	4.00	2.00	2.00	2.00	2.00	3.50	4.90	5.11	4.33	4.67	4.67	4.56	4.20	4.67	4.14	4.67
182.00	31.00	2.00	4.00	2.00	1.00	2.00	2.00	3.80	4.00	4.78	3.67	5.00	4.00	4.22	4.00	4.00	4.29	3.67
183.00	27.00	2.00	4.00	2.00	1.00	2.00	1.00	2.80	4.70	5.11	3.00	4.00	4.00	3.67	3.20	3.67	3.86	4.33
184.00	31.00	1.00	4.00	2.00	1.00	2.00	2.00	4.30	5.20	4.78	5.00	5.67	4.33	5.00	3.60	4.33	4.71	5.00
185.00	31.00	999.00	4.00	2.00	1.00	2.00	1.00	2.30	4.80	5.44	3.33	3.33	4.33	3.67	3.20	2.00	3.71	4.00
186.00	45.00	1.00	3.00	2.00	4.00	2.00	1.00	2.90	3.10	4.00	2.33	2.67	2.33	2.44	2.60	2.00	2.57	2.00
187.00	27.00	2.00	4.00	2.00	1.00	2.00	2.00	4.40	4.90	5.11	4.33	5.00	5.00	4.78	4.60	4.00	4.86	4.33
188.00	31.00	1.00	5.00	2.00	1.00	2.00	2.00	3.20	4.40	5.78	4.67	5.33	4.67	4.89	4.60	4.67	5.14	5.00
189.00	30.00	1.00	5.00	2.00	1.00	2.00	2.00	3.70	5.20	5.89	4.67	4.33	5.33	4.78	4.60	5.33	4.57	3.33
190.00	30.00	2.00	4.00	2.00	1.00	2.00	2.00	4.20	4.40	5.33	4.00	4.33	4.67	4.33	3.80	4.00	4.23	4.00
191.00	32.00	1.00	5.00	2.00	1.00	2.00	2.00	2.60	3.70	4.89	3.67	3.33	4.00	3.67	4.00	5.00	3.89	3.67
192.00	26.00	2.00	4.00	2.00	1.00	2.00	1.00	3.56	4.60	5.56	3.67	2.67	3.67	3.33	3.60	2.00	3.00	5.00
193.00	26.00	2.00	4.00	2.00	1.00	2.00	2.00	4.10	5.20	6.00	4.67	6.00	6.00	5.56	5.40	2.67	4.86	4.67
194.00	28.00	1.00	4.00	2.00	1.00	2.00	1.00	3.60	4.70	4.56	2.67	3.00	3.00	2.89	3.80	4.00	3.00	4.00
195.00	54.00	1.00	2.00	3.00	2.00	2.00	2.00	3.60	5.60	4.89	4.00	4.00	4.00	4.00	4.80	4.67	5.00	5.00
196.00	32.00	2.00	5.00	4.00	1.00	1.00	1.00	2.80	4.50	4.56	4.00	4.00	4.00	4.00	3.80	3.00	3.43	4.00
197.00	23.00	1.00	2.00	3.00	1.00	2.00	1.00	1.90	4.90	3.67	2.67	2.67	3.00	2.78	3.20	2.33	2.43	3.33
198.00	50.00	2.00	3.00	2.00	4.00	1.00	2.00	3.70	4.70	4.89	4.67	5.00	5.00	4.89	4.60	4.00	4.43	5.00
199.00	44.00	1.00	2.00	3.00	2.00	2.00	2.00	3.00	5.40	6.00	5.00	5.00	4.33	4.78	4.76	2.67	5.29	4.33
200.00	999.00	999.00	999.00	999.00	999.00	999.00	1.00	2.90	5.10	5.33	1.67	1.00	3.33	2.00	3.20	4.00	1.71	1.00
201.00	49.00	1.00	3.00	3.00	2.00	2.00	1.00	3.50	1.60	3.78	3.00	4.67	4.33	4.00	3.80	2.33	3.57	5.00
202.00	63.00	1.00	2.00	3.00	4.00	2.00	2.00	3.00	4.30	4.22	4.33	4.33	5.00	4.56	4.00	4.67	4.57	5.00
203.00	47.00	1.00	2.00	3.00	2.00	2.00	1.00	3.60	4.20	5.33	4.33	4.33	4.67	4.44	3.00	3.67	3.29	4.00
204.00	55.00	1.00	2.00	3.00	3.00	2.00	1.00	3.20	5.00	5.44	4.33	4.00	3.67	4.00	2.40	3.67	3.14	4.00
205.00	48.00	1.00	2.00	3.00	3.00	2.00	1.00	2.20	4.90	4.89	4.67	4.67	4.67	4.67	3.40	2.33	4.00	4.67
206.00	57.00	1.00	2.00	3.00	3.00	2.00	1.00	3.40	4.90	4.89	4.33	4.00	4.00	4.11	3.60	3.33	4.00	4.67
207.00	27.00	1.00	2.00	3.00	1.00	1.00	2.00	3.20	4.50	4.44	4.33	4.67	5.00	4.67	4.40	4.33	4.57	5.00
208.00	49.00	1.00	3.00	3.00	4.00	2.00	1.00	2.90	4.60	4.33	3.67	3.33	3.67	3.56	3.96	3.67	4.35	3.33
209.00	37.00	2.00	3.00	3.00	2.00	2.00	1.00	2.80	4.20	4.44	3.67	4.33	4.67	4.22	2.20	3.00	4.00	4.00
210.00	24.00	1.00	3.00	3.00	1.00	2.00	2.00	2.90	5.10	5.89	5.00	5.00	4.67	4.89	3.80	4.67	4.71	5.00
211.00	34.00	2.00	3.00	3.00	1.00	1.00	1.00	2.80	5.10	5.22	2.33	3.00	4.00	3.11	2.60	3.00	3.14	4.33
212.00	38.00	1.00	3.00	3.00	3.00	2.00	2.00	3.50	4.90	4.89	4.33	3.33	4.67	4.11	4.80	5.00	4.43	5.00
213.00	999.00	999.00	999.00	999.00	999.00	999.00	1.00	3.10	4.40	4.56	3.67	4.00	3.33	3.67	2.56	2.00	3.14	4.33
214.00	33.00	1.00	3.00	3.00	1.00	2.00	2.00	3.20	5.00	4.00	4.00	4.00	4.33	4.11	5.00	4.00	4.86	5.00
215.00	53.00	2.00	2.00	3.00	3.00	2.00	1.00	3.10	4.90	3.33	4.33	4.33	4.67	4.44	3.60	3.67	3.71	5.00
216.00	38.00	1.00	3.00	3.00	2.00	2.00	1.00	2.60	3.80	5.33	3.00	2.00	2.33	2.44	2.40	2.67	2.86	2.00
217.00	31.00	1.00	2.00	3.00	1.00	2.00	2.00	4.70	5.70	5.11	3.67	4.00	4.00	3.89	4.00	4.67	5.00	5.33
218.00	51.00	1.00	3.00	3.00	2.00	2.00	2.00	3.70	4.90	4.56	3.67	3.67	3.67	3.67	3.80	4.67	4.57	5.00
219.00	999.00	999.00	999.00	999.00	999.00	999.00	2.00	3.60	5.10	3.00	4.67	5.00	4.67	4.78	4.60	5.33	4.71	4.33
220.00	58.00	2.00	4.00	2.00	4.00	2.00	2.00	4.00	5.10	4.33	5.00	4.67	4.67	4.78	5.20	5.00	5.14	5.67
221.00	44.00	1.00	2.00	3.00	2.00	2.00	1.00	2.10	4.30	4.33	3.67	2.50	3.67	3.38	2.60	4.00	3.00	3.00
222.00	57.00	1.00	4.00	1.00	4.00	2.00	1.00	3.50	5.00	5.11	4.33	4.67	4.67	4.56	2.80	3.00	4.57	5.00
223.00	36.00	1.00	3.00	3.00	1.00	2.00	1.00	3.30	4.80	5.44	5.00	5.00	5.00	5.00	3.20	3.74	4.29	4.33
224.00	55.00	1.00	3.00	2.00	3.00	2.00	2.00	2.40	5.00	3.67	4.00	4.67	3.00	3.89	4.40	5.00	4.22	4.67
225.00	39.00	1.00	4.00	2.00	2.00	2.00	2.00	3.00	5.10	4.78	4.33	4.33	5.00	4.56	3.40	5.67	5.00	4.00
226.00	31.00	1.00	4.00	2.00	3.00	2.00	1.00	3.20	4.60	4.78	5.00	3.67	4.33	4.33	3.80	3.33	3.86	4.67
227.00	35.00	1.00	3.00	2.00	2.00	2.00	2.00	3.20	5.20	4.67	5.00	5.00	5.00	5.00	4.80	5.33	5.14	5.00
228.00	43.00	1.00	3.00	2.00	2.00	2.00	1.00	2.90	5.00	5.22	4.00	3.33	2.67	3.33	2.00	3.67	4.29	5.00
229.00	42.00	1.00	3.00	3.00	3.00	2.00	2.00	4.40	4.60	3.11	3.67	4.00	3.67	3.78	4.40	3.67	4.37	4.67
230.00	45.00	1.00	3.00	2.00	3.00	2.00	1.00	2.20	4.40	4.11	3.33	3.00	3.00	3.11	4.00	3.67	3.71	4.67
231.00	49.00	1.00	2.00	3.00	3.00	2.00	2.00	2.70	5.10	4.89	3.33	4.00	5.00	4.11	3.60	4.67	4.57	3.67
232.00	60.00	1.00	2.00	3.00	1.00	2.00	1.00	3.60	3.60	5.11	4.33	4.00	3.67	4.00	3.80	1.00	3.71	5.00
