# Supplementary material for: Employee burnout and positive dimensions of well-being: A latent workplace spirituality profile analysis
Source: PLoS One. 2020 Nov 17;15(11):e0242267. doi: 10.1371/journal.pone.0242267 (PMC7671502; doi:10.1371/journal.pone.0242267)
Supplement: S1 File — (TXT) [file pone.0242267.s003.txt]

ID = anonimized identity code;
AGE = years of age;
SEX = (1 = male, 2 = female);
EDU = education level (1 = elementary school; 2 = junior high school; 3 = high school; 4 = university degree; 999 = missing);
JOB = occupation (1 = managers, 2 = administrative employees; 3 = blue-collars, 4 = other occupations; 999 = missing);
SEN = working seniority (1 = 0-5 years, 2 = 6-10 years; 3 = 11-15 years, 4 = over 15 years; 999 = missing);	
T = working time (1 = part-time, 2 = full-time; 999 = missing);
I1-I5 = Integrity items;
M1-M6 = Managing emotions items;
R1-R6 = Considerate approach items; 
S1-S3 = Spiritual connection items;
SC1-SC3 = Sense of community items;
SM1-SM5 = Mystical experience items;
E1-E7 = Engaging work items;
A1-A3 = Reduced sense of personal accomplishment items;
C1-C3 = Cynicism items;
ES1-ES3 = Exhaustion items;
