# Supplementary material for: Employee burnout and positive dimensions of well-being: A latent workplace spirituality profile analysis
Source: PLoS One. 2020 Nov 17;15(11):e0242267. doi: 10.1371/journal.pone.0242267 (PMC7671502; doi:10.1371/journal.pone.0242267)
Supplement: S2 File — (TXT) [file pone.0242267.s004.txt]

ID = anonimized identity code;
AGE = years of age;
SEX = (1 = male, 2 = female);
EDU = education level (2 = basic level; 3 = high school; 4 = university degree; 5 =  postgraduate studies; 999 = missing);
JOB = occupation (1 = managers, 2 = administrative employees; 3 = blue-collars, 4 = other occupations; 999 = missing);
SEN = working seniority (1 = 0-5 years, 2 = 6-10 years; 3 = 11-15 years, 4 = over 15 years; 999 = missing);	
T = working time (1 = part-time, 2 = full-time; 999 = missing);
cl2 = latent profile from LPA (1 = Class 1; Class = 2);
PA = Positive affectivity mean score;
RESIL = Resilience mean score;
SELFEFF = Self-efficacy mean score;
VIGO = Vigor mean score;
DEDI = Dedication mean score;
ABS = Absorption mean score;
WENG = Work engagement-total score mean score;
MYSTIC = Mystical experience mean score;	
SPIRIT = Spiritual connection mean score;
ENGAG =	Engaging work mean score;
SENSCOM = Sense of community mean score;
